# Supplementary material for: Brown Carbon Emissions from Biomass Burning under Simulated Wildfire and Prescribed-Fire Conditions
Source: ACS EST Air. 2024 Aug 21;1(9):1124–36. doi: 10.1021/acsestair.4c00089 (PMC11406530; doi:10.1021/acsestair.4c00089)
Supplement: Supplementary file 2 — ea4c00089_si_002.xlsx [file ea4c00089_si_002.xlsx]

## Sheet: Piedmont-Wild (10 25 2022)
Abundance	Formula	exp_mass	neutral_mass	theor_mass	err_ppm
3.18857e+06	C5H10O5	149.046	150.053	149.046	0.00320055
3758698	C8H8O3	151.04	152.047	151.04	0.0401168
1.35479e+06	C6H5NO4	154.015	155.022	154.015	0.00152493
2.56205e+06	C9H18O2	157.123	158.131	157.123	-0.0732843
1.94089e+06	C6H8O5	159.03	160.037	159.03	0.061212
1.39573e+06	C9H6O3	161.024	162.032	161.024	-0.035082
2.18103e+07	C6H10O5	161.046	162.053	161.046	-0.0411087
1.30333e+06	C10H10O2	161.061	162.068	161.061	0.0549237
5328478	C9H8O3	163.04	164.047	163.04	0.0186387
4.48867e+06	C6H12O5	163.061	164.068	163.061	-0.0744796
1818306	C8H6O4	165.019	166.027	165.019	0.0199599
7.53125e+06	C9H10O3	165.056	166.063	165.056	-0.0439613
1.16217e+07	C8H8O4	167.035	168.042	167.035	-0.00383301
2.43899e+06	C9H12O3	167.071	168.079	167.071	-0.156821
1.52494e+06	C10H16O2	167.108	168.115	167.108	0.0685688
2.81762e+06	C7H7NO4	168.03	169.038	168.03	0.0108638
4.33521e+06	C6H5NO5	170.009	171.017	170.009	0.019838
2.29777e+06	C9H16O3	171.103	172.11	171.103	-0.0672493
3.23191e+06	C10H20O2	171.139	172.146	171.139	-0.0109703
1.64622e+06	C7H10O5	173.046	174.053	173.046	-0.0120872
1232626	C11H10O2	173.061	174.068	173.061	0.0968549
1504497	C6H8O6	175.025	176.032	175.025	-0.0517344
3.30234e+06	C10H8O3	175.04	176.047	175.04	-0.0360395
1.44398e+06	C11H12O2	175.076	176.084	175.076	-0.0219274
1.77848e+06	C9H6O4	177.019	178.027	177.019	0.0409675
2234078	C6H10O6	177.04	178.048	177.04	-0.145384
9.23832e+06	C10H10O3	177.056	178.063	177.056	-0.121997
2488937	C9H8O4	179.035	180.042	179.035	-0.0876745
5528256	C6H12O6	179.056	180.063	179.056	-0.113092
3707969	C10H12O3	179.071	180.079	179.071	-0.107739
6240406	C9H10O4	181.051	182.058	181.051	-0.0398969
2.74264e+06	C10H14O3	181.087	182.094	181.087	-0.0657898
2.21307e+06	C8H9NO4	182.046	183.053	182.046	-0.0865461
1738425	C9H12O4	183.066	184.074	183.066	-0.095842
2.65081e+06	C10H16O3	183.103	184.11	183.103	-0.0644092
2396698	C7H7NO5	184.025	185.032	184.025	0.027538
1655677	C12H10O2	185.061	186.068	185.061	-0.180266
3.71401e+06	C10H18O3	185.118	186.126	185.118	-0.0781021
1746211	C11H8O3	187.04	188.047	187.04	-0.0367131
1850085	C12H12O2	187.076	188.084	187.076	-0.111228
3.73868e+06	C9H16O4	187.098	188.105	187.098	-0.18606
5.99448e+06	C11H10O3	189.056	190.063	189.056	-0.0804061
1.67316e+06	C12H14O2	189.092	190.099	189.092	-0.0857374
1.11594e+06	C10H9NO3	190.051	191.058	190.051	-0.225906
6108828	C10H8O4	191.035	192.042	191.035	-0.0887527
4.79517e+06	C7H12O6	191.056	192.063	191.056	-0.0625986
5640691	C11H12O3	191.071	192.079	191.071	-0.127347
1.98279e+06	C12H16O2	191.108	192.115	191.108	-0.0285093
8643227	C10H10O4	193.051	194.058	193.051	-0.0964799
1.75623e+06	C7H14O6	193.072	194.079	193.072	-0.0216476
2.70241e+06	C11H14O3	193.087	194.094	193.087	-0.146522
1782995	C9H8O5	195.03	196.037	195.03	-0.027978
11759509	C10H12O4	195.066	196.074	195.066	-0.110168
2.19038e+06	C11H16O3	195.103	196.11	195.103	-0.020996
1.31663e+06	C12H20O2	195.139	196.146	195.139	-0.158218
1.40296e+06	C9H11NO4	196.061	197.069	196.062	-0.222156
3.99958e+06	C9H10O5	197.046	198.053	197.046	-0.0952431
1.40903e+06	C13H10O2	197.061	198.068	197.061	-0.188829
2.58954e+06	C10H14O4	197.082	198.089	197.082	-0.143267
3.5954e+06	C11H18O3	197.118	198.126	197.118	-0.098402
3101666	C12H22O2	197.155	198.162	197.155	-0.0429565
1.62832e+06	C12H8O3	199.04	200.047	199.04	-0.112788
1.44206e+06	C9H12O5	199.061	200.068	199.061	-0.046692
3.23904e+06	C13H12O2	199.076	200.084	199.076	-0.0933576
4.8858e+06	C10H16O4	199.098	200.105	199.098	-0.0352714
5403432	C11H20O3	199.134	200.141	199.134	-0.120287
3.90942e+06	C12H24O2	199.17	200.178	199.17	-0.0109442
5.55129e+06	C12H10O3	201.056	202.063	201.056	-0.0843369
1575637	C9H14O5	201.077	202.084	201.077	-0.109459
2560576	C13H14O2	201.092	202.099	201.092	-0.0735171
4.5354e+06	C10H18O4	201.113	202.12	201.113	-0.152564
3.74814e+06	C11H8O4	203.035	204.042	203.035	-0.0313828
6.63544e+06	C8H12O6	203.056	204.063	203.056	-0.0690082
9.78842e+06	C12H12O3	203.071	204.079	203.071	-0.102509
2.4111e+06	C13H16O2	203.108	204.115	203.108	-0.16822
1.32558e+06	C11H11NO3	204.067	205.074	204.067	-0.0965446
5868609	C7H10O7	205.035	206.043	205.035	-0.116209
9.53538e+06	C11H10O4	205.051	206.058	205.051	0.0821039
3086103	C8H14O6	205.072	206.079	205.072	-0.172072
5.85555e+06	C12H14O3	205.087	206.094	205.087	-0.0557911
4.90554e+06	C13H18O2	205.123	206.131	205.123	-0.00589252
2415446	C10H8O5	207.03	208.037	207.03	-0.0247257
5.52359e+06	C7H12O7	207.051	208.058	207.051	-0.118344
1.0952e+07	C11H12O4	207.066	208.074	207.066	-0.0718989
3.15862e+06	C12H16O3	207.103	208.11	207.103	-0.0301603
1.21475e+06	C9H7NO5	208.025	209.032	208.025	-0.0235507
1260279	C10H11NO4	208.062	209.069	208.062	-0.134115
5.11576e+06	C10H10O5	209.046	210.053	209.046	-0.0638996
8.77912e+06	C11H14O4	209.082	210.089	209.082	-0.104902
4588399	C12H18O3	209.118	210.126	209.118	-0.076883
2.25069e+06	C13H22O2	209.155	210.162	209.155	-0.147845
1.40425e+06	C9H8O6	211.025	212.032	211.025	0.0170524
1.78846e+06	C13H8O3	211.04	212.047	211.04	-0.0321725
5023662	C10H12O5	211.061	212.068	211.061	-0.135337
3.05835e+06	C14H12O2	211.076	212.084	211.076	-0.0242286
3.46381e+06	C11H16O4	211.098	212.105	211.098	-0.108989
5192966	C12H20O3	211.134	212.141	211.134	-0.0614379
1.92235e+06	C13H24O2	211.17	212.178	211.17	-0.0728159
3.87105e+06	C13H10O3	213.056	214.063	213.056	-0.14482
1944839	C10H14O5	213.077	214.084	213.077	-0.0293303
3426205	C14H14O2	213.092	214.099	213.092	-0.0621997
3.90894e+06	C11H18O4	213.113	214.12	213.113	-0.0690992
11685023	C12H22O3	213.15	214.157	213.15	-0.0677632
4.0277e+06	C12H8O4	215.035	216.042	215.035	-0.0822179
1759116	C9H12O6	215.056	216.063	215.056	-0.0992357
8.78359e+06	C13H12O3	215.071	216.079	215.071	-0.066545
1610253	C10H16O5	215.092	216.1	215.092	-0.0224785
2.34433e+06	C14H16O2	215.108	216.115	215.108	-0.102702
3696313	C11H20O4	215.129	216.136	215.129	-0.0225505
3.72755e+07	C12H24O3	215.165	216.173	215.165	-0.0725827
1.09281e+06	C12H11NO3	216.067	217.074	216.067	-0.13248
7.95115e+06	C12H10O4	217.051	218.058	217.051	-0.0176145
2.11334e+06	C9H14O6	217.072	218.079	217.072	-0.0862973
9.30999e+06	C13H14O3	217.087	218.094	217.087	-0.0896739
4.05811e+06	C14H18O2	217.123	218.131	217.123	-0.0402225
1.17416e+06	C12H13NO3	218.082	219.089	218.082	-0.321039
2.91766e+06	C11H8O5	219.03	220.037	219.03	-0.0227371
5.20622e+06	C8H12O7	219.051	220.058	219.051	-0.0194569
1.13972e+07	C12H12O4	219.066	220.074	219.066	-0.0446188
5.18421e+06	C13H16O3	219.103	220.11	219.103	-0.0982954
7.77936e+06	C14H20O2	219.139	220.146	219.139	-0.0211323
1401822	C11H11NO4	220.062	221.069	220.062	0.0665024
6.69998e+06	C11H10O5	221.046	222.053	221.046	-0.106648
3.38734e+07	C8H14O7	221.067	222.074	221.067	-0.0574587
8.5966e+06	C12H14O4	221.082	222.089	221.082	-0.0355616
4.15764e+06	C13H18O3	221.118	222.126	221.118	-0.0630915
1.83316e+06	C14H22O2	221.155	222.162	221.155	-0.0451501
1.19525e+06	C11H13NO4	222.077	223.084	222.077	0.0884112
1.65236e+06	C10H8O6	223.025	224.032	223.025	-0.103304
8.23794e+06	C11H12O5	223.061	224.068	223.061	-0.0417724
1.08728e+06	C15H12O2	223.076	224.084	223.076	0.0441905
5.97729e+06	C12H16O4	223.098	224.105	223.098	-0.042285
1.53179e+06	C11H16N2O3	223.109	224.116	223.109	-0.0230782
6492450	C13H20O3	223.134	224.141	223.134	-0.113735
4.13631e+06	C14H24O2	223.17	224.178	223.17	-0.0187756
3.1229e+06	C10H10O6	225.04	226.048	225.04	-0.081938
2514640	C14H10O3	225.056	226.063	225.056	-0.0498076
4.46698e+06	C11H14O5	225.077	226.084	225.077	-0.131979
1421479	C10H14N2O4	225.088	226.095	225.088	-0.0563224
2.10201e+06	C15H14O2	225.092	226.099	225.092	-0.147174
3.99198e+06	C12H18O4	225.113	226.121	225.113	-0.0281032
5336277	C13H22O3	225.15	226.157	225.15	-0.0259603
4.03785e+06	C14H26O2	225.186	226.193	225.186	-0.119754
1.85456e+06	C13H8O4	227.035	228.042	227.035	-0.0465777
2.84425e+06	C10H12O6	227.056	228.063	227.056	-0.0885733
5.46173e+06	C14H12O3	227.071	228.079	227.071	-0.0558495
1.51442e+06	C10H16N2O4	227.104	228.111	227.104	-0.0658129
2.97277e+06	C15H16O2	227.108	228.115	227.108	-0.0388159
5.46779e+06	C12H20O4	227.129	228.136	227.129	-0.0689638
7.76317e+06	C13H24O3	227.165	228.173	227.165	-0.0773516
3.13777e+06	C14H28O2	227.202	228.209	227.202	-0.127804
6.28206e+06	C13H10O4	229.051	230.058	229.051	-0.128229
2.25228e+06	C10H14O6	229.072	230.079	229.072	-0.1868
9131681	C14H14O3	229.087	230.094	229.087	-0.1009
1350925	C11H18O5	229.108	230.115	229.108	0.125176
2.86689e+06	C15H18O2	229.123	230.131	229.123	-0.0818357
6.29017e+06	C12H22O4	229.145	230.152	229.145	-0.0256855
1.40249e+06	C13H26O3	229.181	230.188	229.181	-0.109163
1.17131e+06	C13H13NO3	230.082	231.09	230.082	-0.173939
1.84808e+06	C12H8O5	231.03	232.037	231.03	-0.0623269
1.52234e+06	C9H12O7	231.051	232.058	231.051	-0.113078
1.25031e+07	C13H12O4	231.066	232.074	231.066	-0.107201
1.80424e+06	C10H16O6	231.087	232.095	231.087	-0.0864182
6.48826e+06	C14H16O3	231.103	232.11	231.103	-0.122765
4.47883e+06	C15H20O2	231.139	232.146	231.139	-0.0478635
1380474	C12H11NO4	232.062	233.069	232.062	0.0744092
1.08667e+06	C13H15NO3	232.098	233.105	232.098	0.24335
5.17347e+06	C12H10O5	233.046	234.053	233.046	-0.0193998
5589646	C9H14O7	233.067	234.074	233.067	-0.115858
1.15781e+07	C13H14O4	233.082	234.089	233.082	-0.0378359
4959548	C14H18O3	233.118	234.126	233.118	-0.0947072
7.87855e+06	C15H22O2	233.155	234.162	233.155	-0.0379642
1.62049e+06	C12H13NO4	234.077	235.084	234.077	-0.103945
1.94365e+06	C11H8O6	235.025	236.032	235.025	0.0584555
8622266	C12H12O5	235.061	236.068	235.061	0.00415549
2476817	C9H16O7	235.082	236.09	235.082	-0.0707259
6696466	C13H16O4	235.098	236.105	235.098	-0.0353039
7970836	C14H20O3	235.134	236.141	235.134	-0.0535773
2.63733e+06	C15H24O2	235.17	236.178	235.17	0.0763484
1.11682e+06	C11H11NO5	236.056	237.064	236.056	0.0826866
2969580	C11H10O6	237.04	238.048	237.04	-0.04823
1.08621e+06	C15H10O3	237.056	238.063	237.056	0.172144
3335960	C8H14O8	237.062	238.069	237.062	-0.0304941
8.00817e+06	C12H14O5	237.077	238.084	237.077	-0.00502952
4.85929e+06	C13H18O4	237.113	238.121	237.113	0.0121206
6105673	C14H22O3	237.15	238.157	237.15	-0.0530333
1.35393e+06	C15H26O2	237.186	238.193	237.186	0.0254137
1304693	C11H13NO5	238.072	239.079	238.072	0.0343968
4.25292e+06	C11H12O6	239.056	240.063	239.056	-0.0839756
3278291	C15H12O3	239.071	240.079	239.071	-0.0878763
3.87452e+06	C12H16O5	239.092	240.1	239.092	-0.0890291
1.8269e+06	C16H16O2	239.108	240.115	239.108	0.0511687
3851266	C13H20O4	239.129	240.136	239.129	-0.0411944
9372975	C14H24O3	239.165	240.173	239.165	-0.0479183
1637392	C10H10O7	241.035	242.043	241.035	-0.036033
3.56874e+06	C14H10O4	241.051	242.058	241.051	-0.0874141
5.28676e+06	C15H14O3	241.087	242.094	241.087	-0.0808597
1.77071e+06	C11H18N2O4	241.119	242.127	241.119	-0.034074
2261783	C16H18O2	241.123	242.131	241.123	-0.0838062
5.37338e+06	C13H22O4	241.145	242.152	241.145	-0.100229
1.80066e+07	C14H26O3	241.181	242.188	241.181	-0.0825271
1707806	C15H30O2	241.217	242.225	241.217	-0.123866
1.12443e+06	C14H13NO3	242.082	243.09	242.082	-0.0191479
2.28465e+06	C13H25NO3	242.176	243.183	242.176	-0.141317
1.62018e+06	C13H8O5	243.03	244.037	243.03	-0.0177076
10047747	C14H12O4	243.066	244.074	243.066	-0.073493
1.89579e+06	C11H16O6	243.087	244.095	243.087	-0.055783
6.92165e+06	C15H16O3	243.103	244.11	243.103	-0.0661755
2161629	C12H20O5	243.124	244.131	243.124	-0.0734553
2.7762e+06	C16H20O2	243.139	244.146	243.139	-0.0871219
4.49895e+06	C13H24O4	243.16	244.167	243.16	-0.0898937
3.50134e+07	C14H28O3	243.197	244.204	243.197	-0.0375323
1.04431e+06	C14H15NO3	244.098	245.105	244.098	0.00802482
3.68443e+06	C13H10O5	245.046	246.053	245.046	-0.0540523
2.75131e+06	C10H14O7	245.067	246.074	245.067	-0.116544
16405413	C14H14O4	245.082	246.089	245.082	-0.0175389
5442387	C15H18O3	245.118	246.126	245.118	0.0201827
5265494	C16H22O2	245.155	246.162	245.155	-0.0339164
1855095	C13H13NO4	246.077	247.084	246.077	0.0526334
1.18076e+06	C12H8O6	247.025	248.032	247.025	-0.110719
1387635	C9H12O8	247.046	248.053	247.046	0.0381353
7.63485e+06	C13H12O5	247.061	248.068	247.061	0.02105
2.41701e+06	C10H16O7	247.082	248.09	247.082	-0.0546448
9.5429e+06	C14H16O4	247.098	248.105	247.098	-0.00884528
9.53403e+06	C15H20O3	247.134	248.141	247.134	0.00358283
4.13645e+06	C16H24O2	247.17	248.178	247.17	-0.0601478
1.39011e+06	C13H15NO4	248.093	249.1	248.093	0.0177698
5.39783e+06	C12H10O6	249.04	250.048	249.04	-0.0573498
1.74192e+06	C9H14O8	249.062	250.069	249.062	-0.0728553
8.54314e+06	C13H14O5	249.077	250.084	249.077	0.0141689
5.6872e+06	C14H18O4	249.113	250.121	249.113	-0.0354748
11383377	C15H22O3	249.15	250.157	249.15	-0.0419312
1.63238e+06	C16H26O2	249.186	250.193	249.186	-0.0248039
5.16283e+06	C12H12O6	251.056	252.063	251.056	-0.0782288
1.48641e+06	C16H12O3	251.071	252.079	251.071	-0.00895109
2.06954e+06	C9H16O8	251.077	252.085	251.077	-0.0436253
7.22542e+06	C13H16O5	251.092	252.1	251.092	-0.0707459
5.01751e+06	C14H20O4	251.129	252.136	251.129	-0.0065497
2.17737e+07	C15H24O3	251.165	252.173	251.165	-0.0732348
1.59467e+06	C16H28O2	251.202	252.209	251.202	-0.172017
2.20488e+06	C11H10O7	253.035	254.043	253.035	-0.0432237
2.05039e+06	C15H10O4	253.051	254.058	253.051	-0.10005
5250989	C12H14O6	253.072	254.079	253.072	-0.0267517
3.76713e+06	C16H14O3	253.087	254.094	253.087	-0.0351633
2.8646e+06	C13H18O5	253.108	254.115	253.108	-0.0712804
1.41368e+06	C17H18O2	253.123	254.131	253.123	-0.0100389
4.572e+06	C14H22O4	253.145	254.152	253.145	-0.000904365
1.08296e+07	C15H26O3	253.181	254.188	253.181	-0.036769
1.19592e+06	C16H30O2	253.217	254.225	253.217	-0.154834
3328909	C11H12O7	255.051	256.058	255.051	-0.0545153
5458788	C15H12O4	255.066	256.074	255.066	0.00235541
4.22009e+06	C16H16O3	255.103	256.11	255.103	-0.118751
2.18536e+06	C13H20O5	255.124	256.131	255.124	-0.0764916
1.61939e+06	C12H20N2O4	255.135	256.142	255.135	0.0265953
2.78739e+06	C17H20O2	255.139	256.146	255.139	-0.0383751
8.15576e+06	C14H24O4	255.16	256.167	255.16	0.00738472
1.16133e+07	C15H28O3	255.197	256.204	255.197	-0.0621562
9.05688e+06	C16H32O2	255.233	256.24	255.233	-0.0360641
3.10258e+06	C14H10O5	257.046	258.053	257.046	-0.0746315
2385993	C11H14O7	257.067	258.074	257.067	0.0355033
1.10185e+07	C15H14O4	257.082	258.089	257.082	-0.0142403
1.93094e+06	C12H18O6	257.103	258.11	257.103	-0.0354651
4.51656e+06	C16H18O3	257.118	258.126	257.118	-0.0805486
2137936	C13H22O5	257.139	258.147	257.139	0.0086373
8195537	C17H22O2	257.155	258.162	257.155	-0.00041858
1.08409e+07	C14H26O4	257.176	258.183	257.176	-0.0243498
3201068	C15H30O3	257.212	258.219	257.212	-0.0890835
1.2499e+06	C14H13NO4	258.077	259.084	258.077	-0.00329719
7.25415e+06	C14H12O5	259.061	260.068	259.061	-0.0593586
1.83546e+06	C11H16O7	259.082	260.09	259.082	-0.153854
1.63374e+07	C15H16O4	259.098	260.105	259.098	-0.0305788
4.83427e+06	C16H20O3	259.134	260.141	259.134	-0.0121861
1.60032e+06	C17H24O2	259.17	260.178	259.17	-0.12025
1.61593e+06	C14H28O4	259.191	260.199	259.191	-0.0394511
1.63842e+06	C14H15NO4	260.093	261.1	260.093	-0.0234878
2.89931e+06	C13H10O6	261.04	262.048	261.04	-0.0778459
1.99651e+06	C10H14O8	261.062	262.069	261.062	-0.0628765
8.42717e+06	C14H14O5	261.077	262.084	261.077	-0.00311249
8.2804e+06	C15H18O4	261.113	262.121	261.113	-0.0130937
8.90384e+06	C16H22O3	261.15	262.157	261.15	-0.0337528
1.38752e+06	C13H13NO5	262.072	263.079	262.072	-0.148604
4.82979e+06	C13H12O6	263.056	264.063	263.056	-0.00635366
7062966	C10H16O8	263.077	264.085	263.077	0.0100104
6904077	C14H16O5	263.092	264.1	263.092	-0.039357
8.42617e+06	C15H20O4	263.129	264.136	263.129	0.000338614
8.57568e+06	C16H24O3	263.165	264.173	263.165	-0.028114
3040759	C12H10O7	265.035	266.043	265.035	-0.0219506
5.7457e+06	C13H14O6	265.072	266.079	265.072	-0.0276467
1.71699e+06	C17H14O3	265.087	266.094	265.087	-0.0319208
1.12934e+06	C10H18O8	265.093	266.1	265.093	-0.0948321
4.97992e+06	C14H18O5	265.108	266.115	265.108	-0.0175585
1.11318e+07	C15H22O4	265.145	266.152	265.145	0.0349838
1.09983e+07	C16H26O3	265.181	266.188	265.181	-0.0860496
3005205	C12H12O7	267.051	268.058	267.051	-0.118326
2.84764e+06	C16H12O4	267.066	268.074	267.066	0.0158315
5.73438e+06	C13H16O6	267.087	268.095	267.087	-0.0765947
3001242	C17H16O3	267.103	268.11	267.103	-0.0148162
2.34047e+06	C14H20O5	267.124	268.131	267.124	-0.0274158
1.52078e+06	C18H20O2	267.139	268.146	267.139	-0.0641022
8.39483e+06	C15H24O4	267.16	268.167	267.16	-0.0617801
4.03138e+07	C16H28O3	267.197	268.204	267.197	0.00565311
2395442	C15H10O5	269.046	270.053	269.046	-0.132633
4488799	C12H14O7	269.067	270.074	269.067	-0.00591194
7.06843e+06	C16H14O4	269.082	270.089	269.082	-0.0364117
1.6987e+06	C13H18O6	269.103	270.11	269.103	-0.0548408
3.27477e+06	C17H18O3	269.118	270.126	269.118	0.0235046
2.45369e+06	C14H22O5	269.139	270.147	269.139	0.0624495
1406034	C13H22N2O4	269.151	270.158	269.151	0.118355
4033469	C18H22O2	269.155	270.162	269.155	-0.0665053
1.99654e+07	C15H26O4	269.176	270.183	269.176	-0.0142342
131604248	C16H30O3	269.212	270.219	269.212	-0.0753544
993370	C15H13NO4	270.077	271.084	270.077	0.112462
5842045	C15H12O5	271.061	272.068	271.061	-0.0775409
1.85387e+06	C12H16O7	271.082	272.09	271.082	0.00707453
10244054	C16H16O4	271.098	272.105	271.098	0.0150205
9891631	C17H20O3	271.134	272.141	271.134	0.0105488
2.9333e+06	C14H24O5	271.155	272.162	271.155	0.0462669
5.48553e+06	C18H24O2	271.17	272.178	271.17	-0.0464609
6.71527e+06	C15H28O4	271.191	272.199	271.191	0.0219535
57488696	C16H32O3	271.228	272.235	271.228	-0.0512082
1571557	C15H15NO4	272.093	273.1	272.093	0.0545887
2.10529e+06	C14H10O6	273.04	274.048	273.04	-0.052759
4.23781e+06	C11H14O8	273.062	274.069	273.062	-0.0760288
13209758	C15H14O5	273.077	274.084	273.077	0.0172397
1.48154e+07	C16H18O4	273.113	274.121	273.113	-0.00872344
2.70358e+07	C17H22O3	273.15	274.157	273.15	-0.0536469
2.2685e+06	C18H26O2	273.186	274.193	273.186	-0.0620878
1.44792e+06	C15H30O4	273.207	274.214	273.207	-0.0211612
1433180	C15H17NO4	274.108	275.116	274.108	-0.100696
4.2474e+06	C14H12O6	275.056	276.063	275.056	-0.0665536
3.041e+06	C11H16O8	275.077	276.084	275.077	-0.143984
1.03588e+07	C15H16O5	275.093	276.1	275.092	0.0221313
1.31273e+06	C14H16N2O4	275.104	276.111	275.104	-0.141195
6.10477e+06	C16H20O4	275.129	276.136	275.129	0.0057723
20002503	C17H24O3	275.165	276.173	275.165	-0.0576544
1.21245e+06	C18H28O2	275.202	276.209	275.202	-0.110565
1.49723e+06	C14H15NO5	276.088	277.095	276.088	-0.0312958
1.39108e+06	C15H19NO4	276.124	277.131	276.124	-0.0158352
1.2783e+06	C13H10O7	277.035	278.043	277.035	-0.206593
7.59591e+06	C14H14O6	277.072	278.079	277.072	0.0285591
2.0408e+06	C11H18O8	277.093	278.1	277.093	-0.0375297
6047799	C15H18O5	277.108	278.115	277.108	-0.0549226
8.77284e+06	C16H22O4	277.145	278.152	277.145	-0.0452679
3154750	C17H26O3	277.181	278.188	277.181	0.00608269
3241425	C13H12O7	279.051	280.058	279.051	-0.0293763
1.26626e+06	C17H12O4	279.066	280.074	279.066	-0.0334372
1.95129e+06	C10H16O9	279.072	280.079	279.072	-0.0325115
5.25269e+06	C14H16O6	279.087	280.095	279.087	0.0387597
1426603	C18H16O3	279.103	280.11	279.103	0.168215
4430595	C15H20O5	279.124	280.131	279.124	-0.0366261
6766172	C16H24O4	279.16	280.167	279.16	0.00436654
2719925	C17H28O3	279.197	280.204	279.197	-0.0981184
1.04271e+06	C12H10O8	281.03	282.038	281.03	-0.171594
3927410	C13H14O7	281.067	282.074	281.067	-0.0500307
3.72739e+06	C17H14O4	281.082	282.089	281.082	-0.0193207
4.74064e+06	C14H18O6	281.103	282.11	281.103	-0.0557544
2.23312e+06	C18H18O3	281.118	282.126	281.118	-0.0417073
3.6552e+06	C15H22O5	281.139	282.147	281.139	-0.0923116
3.13501e+06	C19H22O2	281.155	282.162	281.155	0.0121093
1.09098e+07	C16H26O4	281.176	282.183	281.176	0.0164364
3.64275e+06	C17H30O3	281.212	282.219	281.212	-0.0169317
1.69631e+06	C12H12O8	283.046	284.053	283.046	0.0796289
3800037	C16H12O5	283.061	284.068	283.061	-0.0736405
2774375	C13H16O7	283.082	284.09	283.082	0.104905
7.77436e+06	C17H16O4	283.098	284.105	283.098	-0.0325072
1.50287e+06	C14H20O6	283.119	284.126	283.119	0.0953303
3.4809e+06	C18H20O3	283.134	284.141	283.134	0.112085
3685913	C15H24O5	283.155	284.162	283.155	-0.117998
4.43442e+06	C19H24O2	283.17	284.178	283.17	-0.0146686
7.05179e+07	C16H28O4	283.191	284.199	283.191	-0.0149445
2.19485e+06	C17H32O3	283.228	284.235	283.228	0.0789355
1.43073e+06	C18H36O2	283.264	284.272	283.264	0.117563
1148044	C16H15NO4	284.093	285.1	284.093	-0.0116374
1.6906e+06	C15H10O6	285.04	286.048	285.04	-0.0450544
2.35375e+06	C12H14O8	285.062	286.069	285.062	0.0179452
7.95085e+06	C16H14O5	285.077	286.084	285.077	-0.0108508
8616967	C17H18O4	285.113	286.12	285.113	-0.0794097
1.5602e+06	C14H22O6	285.134	286.142	285.134	0.130706
7.71141e+06	C18H22O3	285.15	286.157	285.15	-0.0640812
3.32946e+06	C15H26O5	285.171	286.178	285.171	0.011126
4.34041e+06	C19H26O2	285.186	286.193	285.186	-0.022201
61799100	C16H30O4	285.207	286.214	285.207	-0.0462328
1431295	C16H17NO4	286.108	287.116	286.108	-0.057479
4.57483e+06	C15H12O6	287.056	288.063	287.056	-0.0818327
4.55512e+06	C12H16O8	287.077	288.085	287.077	0.00433303
1.90545e+07	C16H16O5	287.092	288.1	287.092	-0.0225253
1.55271e+07	C17H20O4	287.129	288.136	287.129	0.00726725
6.25975e+06	C18H24O3	287.165	288.173	287.165	0.0873693
1593174	C19H28O2	287.202	288.209	287.202	0.229212
4.11596e+07	C16H32O4	287.223	288.23	287.223	-0.0118579
1428205	C15H15NO5	288.088	289.095	288.088	0.0135876
1.0734e+06	C14H10O7	289.035	290.043	289.035	0.01675
8243768	C15H14O6	289.072	290.079	289.072	-0.015714
1.71737e+06	C12H18O8	289.093	290.1	289.093	0.152578
8.41666e+06	C16H18O5	289.108	290.115	289.108	-0.00198133
10482922	C17H22O4	289.145	290.152	289.145	0.0317374
9.48657e+06	C18H26O3	289.181	290.188	289.181	0.058211
1.43081e+06	C15H17NO5	290.103	291.111	290.103	-0.161991
2.28129e+06	C14H12O7	291.051	292.058	291.051	-0.131231
2.35696e+06	C11H16O9	291.072	292.079	291.072	-0.054457
8.1728e+06	C15H16O6	291.087	292.095	291.087	-0.0326729
5.1514e+06	C16H20O5	291.124	292.131	291.124	-0.022456
1.0676e+07	C17H24O4	291.16	292.167	291.16	-0.0379119
11429126	C18H28O3	291.197	292.204	291.197	-0.00271434
3.74751e+06	C14H14O7	293.067	294.074	293.067	-4.20108e-05
1.61382e+06	C18H14O4	293.082	294.089	293.082	0.0307724
3.20501e+06	C11H18O9	293.088	294.095	293.088	-0.0101704
5786386	C15H18O6	293.103	294.11	293.103	0.046823
1.2759e+06	C19H18O3	293.118	294.126	293.118	0.0426121
3855296	C16H22O5	293.139	294.147	293.139	0.0246632
4.80762e+06	C17H26O4	293.176	294.183	293.176	0.0371812
8.43821e+06	C18H30O3	293.212	294.219	293.212	0.00857037
1.84345e+06	C17H12O5	295.061	296.069	295.061	0.134027
4.25859e+06	C14H16O7	295.082	296.09	295.082	-0.0384939
3.90992e+06	C18H16O4	295.098	296.105	295.098	0.0326389
3369168	C15H20O6	295.119	296.126	295.119	-0.018621
2052135	C19H20O3	295.134	296.141	295.134	-0.0467749
5608489	C16H24O5	295.155	296.162	295.155	-0.0382583
4406741	C20H24O2	295.17	296.178	295.17	0.0213774
4.78486e+06	C17H28O4	295.191	296.199	295.191	-0.106169
1.44397e+07	C18H32O3	295.228	296.235	295.228	-0.0646909
1.94761e+06	C13H14O8	297.062	298.069	297.062	0.0276231
5616604	C17H14O5	297.077	298.084	297.077	0.0130694
2.58394e+06	C14H18O7	297.098	298.105	297.098	0.0248807
5.3589e+06	C18H18O4	297.113	298.121	297.113	0.0623213
1.89706e+06	C15H22O6	297.134	298.142	297.134	0.0110704
4.61096e+06	C16H26O5	297.171	298.178	297.171	-0.00810244
27291452	C20H26O2	297.186	298.193	297.186	0.0118924
7.50999e+06	C17H30O4	297.207	298.214	297.207	-0.0128515
6.46057e+06	C18H34O3	297.244	298.251	297.244	-0.000834895
4.06875e+06	C16H12O6	299.056	300.063	299.056	0.0390818
3.14605e+06	C13H16O8	299.077	300.085	299.077	-0.0344959
10490517	C17H16O5	299.093	300.1	299.092	0.01503
5.94942e+06	C18H20O4	299.129	300.136	299.129	0.0229695
3.3508e+07	C19H24O3	299.165	300.173	299.165	0.0332391
9.61978e+06	C16H28O5	299.186	300.194	299.186	0.0256459
7.43069e+07	C20H28O2	299.202	300.209	299.202	0.0341793
3.57247e+06	C17H32O4	299.223	300.23	299.223	0.0605609
1.24715e+06	C16H15NO5	300.088	301.095	300.088	0.218961
7.81208e+06	C16H14O6	301.072	302.079	301.072	0.0617114
15608310	C17H18O5	301.108	302.115	301.108	0.0192814
6.72255e+06	C18H22O4	301.145	302.152	301.145	0.0248507
1308774	C15H26O6	301.166	302.173	301.166	0.00373948
9.08868e+06	C19H26O3	301.181	302.188	301.181	0.0731073
9813844	C16H30O5	301.202	302.209	301.202	0.0245308
2.25732e+06	C20H30O2	301.217	302.225	301.217	0.0604704
2.50367e+06	C15H12O7	303.051	304.058	303.051	0.00484431
2329509	C12H16O9	303.072	304.079	303.072	0.083183
9.77356e+06	C16H16O6	303.087	304.095	303.087	0.0149836
8.49903e+06	C17H20O5	303.124	304.131	303.124	0.0409031
5.0461e+06	C18H24O4	303.16	304.167	303.16	0.0845698
7955120	C19H28O3	303.197	304.204	303.197	0.0611658
1.23968e+06	C16H19NO5	304.119	305.126	304.119	-0.136476
3650772	C15H14O7	305.067	306.074	305.067	0.0656301
4832598	C12H18O9	305.088	306.095	305.088	-0.0182657
6.32909e+06	C16H18O6	305.103	306.11	305.103	0.0868025
3.35378e+06	C17H22O5	305.139	306.147	305.139	0.0243498
7.68598e+06	C18H26O4	305.176	306.183	305.176	0.0334378
6.90211e+06	C19H30O3	305.212	306.22	305.212	0.025869
9.10046e+06	C15H16O7	307.082	308.09	307.082	0.0681697
1.8633e+06	C19H16O4	307.098	308.105	307.098	0.0193589
1779886	C12H20O9	307.103	308.111	307.103	-0.00187057
4726106	C16H20O6	307.119	308.126	307.119	0.0210494
3.5003e+06	C17H24O5	307.155	308.162	307.155	0.0398145
10569227	C18H28O4	307.191	308.199	307.191	0.050788
4850702	C19H32O3	307.228	308.235	307.228	0.0802514
1.87891e+06	C14H14O8	309.062	310.069	309.062	0.152333
3.0874e+06	C18H14O5	309.077	310.084	309.077	-0.0603197
4626263	C15H18O7	309.098	310.105	309.098	0.0390741
3.28337e+06	C19H18O4	309.113	310.12	309.113	-0.0639129
2.47015e+06	C16H22O6	309.134	310.142	309.134	0.0699698
1.60295e+06	C20H22O3	309.15	310.157	309.15	0.135618
3672413	C17H26O5	309.171	310.178	309.171	0.0715203
18407264	C18H30O4	309.207	310.214	309.207	0.026651
2067919	C17H12O6	311.056	312.063	311.056	-0.108545
3.75923e+06	C14H16O8	311.077	312.085	311.077	-0.00304945
6.76881e+06	C18H16O5	311.092	312.1	311.092	-0.0419401
2131369	C15H20O7	311.114	312.121	311.114	0.0145194
4.20881e+06	C19H20O4	311.129	312.136	311.129	0.0176013
4.39868e+06	C16H24O6	311.15	312.157	311.15	0.0740501
2975492	C17H28O5	311.186	312.194	311.186	0.00351947
2.87488e+07	C18H32O4	311.223	312.23	311.223	0.000903943
8.63879e+06	C17H14O6	313.072	314.079	313.072	-0.00687171
2.25949e+06	C14H18O8	313.093	314.1	313.093	0.0199396
10192203	C18H18O5	313.108	314.115	313.108	-0.0132906
1329101	C15H22O7	313.129	314.137	313.129	0.00173971
1.14294e+07	C19H22O4	313.145	314.152	313.145	-0.012705
9.22131e+07	C20H26O3	313.181	314.188	313.181	0.0235279
3.88326e+06	C17H30O5	313.202	314.209	313.202	0.0108637
3.4467e+07	C18H34O4	313.238	314.246	313.238	-0.0012826
1.24969e+06	C17H17NO5	314.103	315.111	314.103	0.110891
1965244	C16H12O7	315.051	316.058	315.051	0.0714202
10109247	C17H16O6	315.087	316.095	315.087	0.0609199
9979543	C18H20O5	315.124	316.131	315.124	0.010565
6.99834e+06	C19H24O4	315.16	316.167	315.16	0.0133581
2.45895e+06	C16H28O6	315.181	316.189	315.181	0.0713014
5.13625e+07	C20H28O3	315.197	316.204	315.197	0.0142531
2.49923e+06	C17H32O5	315.218	316.225	315.218	-0.0280554
6.34879e+06	C18H36O4	315.254	316.261	315.254	0.0212219
4.50727e+06	C16H14O7	317.067	318.074	317.067	0.0530935
8596956	C17H18O6	317.103	318.11	317.103	0.0351172
5051786	C18H22O5	317.139	318.147	317.139	0.0366329
7.68014e+06	C19H26O4	317.176	318.183	317.176	-0.0231372
3.80021e+07	C20H30O3	317.212	318.219	317.212	-0.00496008
4.55128e+06	C16H16O7	319.082	320.09	319.082	-0.00124218
4.40946e+06	C17H20O6	319.119	320.126	319.119	-0.0197239
3.15003e+06	C18H24O5	319.155	320.162	319.155	0.038947
1687739	C15H28O7	319.176	320.183	319.176	-0.0712384
9269372	C19H28O4	319.192	320.199	319.191	0.0810522
7.90455e+06	C20H32O3	319.228	320.235	319.228	0.0378981
7.33135e+06	C17H23NO5	320.15	321.158	320.15	0.0192646
1.88843e+06	C15H14O8	321.062	322.069	321.062	-0.0430541
1.51156e+06	C19H14O5	321.077	322.084	321.077	-0.0621086
3.33889e+06	C12H18O10	321.083	322.09	321.083	0.0231454
4191584	C16H18O7	321.098	322.105	321.098	0.0550041
1.78757e+06	C20H18O4	321.113	322.121	321.113	0.0697853
2.43935e+06	C17H22O6	321.134	322.142	321.134	0.0695364
3640208	C18H26O5	321.171	322.178	321.171	-0.0158792
1.19434e+07	C19H30O4	321.207	322.214	321.207	-0.0140666
9728448	C20H34O3	321.244	322.251	321.244	0.0420512
1298991	C18H12O6	323.056	324.063	323.056	0.0278558
2.41564e+06	C15H16O8	323.077	324.085	323.077	0.141162
4.93387e+06	C19H16O5	323.093	324.1	323.092	0.65446
4.08479e+07	C12H20O10	323.098	324.106	323.098	-0.0223087
3.62887e+06	C16H20O7	323.114	324.121	323.114	0.188299
2.36052e+06	C20H20O4	323.129	324.136	323.129	0.0795777
2.16391e+06	C17H24O6	323.15	324.157	323.15	0.045704
4.84044e+06	C18H28O5	323.186	324.194	323.186	0.0101753
5.04575e+06	C19H32O4	323.223	324.23	323.223	0.0425076
3.52712e+06	C18H14O6	325.072	326.079	325.072	-0.0538466
3526528	C15H18O8	325.093	326.1	325.093	0.0409783
7.72527e+06	C19H18O5	325.108	326.115	325.108	0.0531261
1.54867e+06	C12H22O10	325.114	326.121	325.114	-0.386714
1.799e+06	C16H22O7	325.129	326.137	325.129	-0.013042
3.84081e+06	C20H22O4	325.145	326.152	325.145	0.122669
1.70194e+06	C17H26O6	325.166	326.173	325.166	0.193241
7.40238e+06	C18H30O5	325.202	326.209	325.202	0.0147558
1514250	C19H34O4	325.238	326.246	325.238	-0.178709
1698205	C17H12O7	327.051	328.058	327.051	-0.103113
1.4628e+07	C18H16O6	327.087	328.095	327.087	-0.00500932
3.4418e+06	C15H20O8	327.109	328.116	327.109	0.0657626
9.41518e+06	C19H20O5	327.124	328.131	327.124	0.0440066
6.89887e+06	C20H24O4	327.16	328.167	327.16	0.107638
1.3649e+06	C21H28O3	327.197	328.204	327.197	0.155412
1.32982e+07	C18H32O5	327.218	328.225	327.218	0.016538
1.1949e+06	C18H19NO5	328.119	329.126	328.119	0.0509153
3.41894e+06	C17H14O7	329.067	330.074	329.067	-0.0369987
4262588	C14H18O9	329.088	330.095	329.088	-0.0129993
1.00147e+07	C18H18O6	329.103	330.11	329.103	0.0692834
1.05359e+07	C19H22O5	329.139	330.147	329.139	0.00531478
1.95328e+07	C20H26O4	329.176	330.183	329.176	-0.0147247
1.61344e+06	C17H30O6	329.197	330.204	329.197	0.187942
8.85622e+06	C18H34O5	329.233	330.241	329.233	-0.0147077
1218857	C17H17NO6	330.098	331.106	330.098	-0.03688
5845439	C17H16O7	331.082	332.09	331.082	0.0442724
7619009	C18H20O6	331.119	332.126	331.119	0.0177218
1766317	C15H24O8	331.14	332.147	331.14	0.189696
4.77408e+06	C19H24O5	331.155	332.162	331.155	-0.0160483
2.02535e+07	C20H28O4	331.192	332.199	331.191	0.0745121
1.35422e+07	C18H36O5	331.249	332.256	331.249	0.0642805
2.37973e+06	C16H14O8	333.062	334.069	333.062	-0.000797331
4.38722e+06	C17H18O7	333.098	334.105	333.098	0.00693529
3.09545e+06	C18H22O6	333.134	334.142	333.134	0.0649443
4084718	C19H26O5	333.171	334.178	333.171	0.04035
4.24543e+07	C20H30O4	333.207	334.214	333.207	0.048674
1.73513e+06	C18H25NO5	334.166	335.173	334.166	-0.0742848
2.90544e+06	C16H16O8	335.077	336.085	335.077	-0.0471657
1.94783e+06	C20H16O5	335.093	336.1	335.092	0.0369252
2.7076e+06	C13H20O10	335.098	336.106	335.098	-0.0289503
2.64194e+06	C17H20O7	335.114	336.121	335.114	-0.0112108
1487377	C21H20O4	335.129	336.136	335.129	0.0181296
2.04247e+06	C18H24O6	335.15	336.157	335.15	-0.0737294
4780394	C19H28O5	335.186	336.194	335.186	-0.0187428
7.88439e+07	C20H32O4	335.223	336.23	335.223	0.0549691
1.92887e+06	C18H27NO5	336.182	337.189	336.182	0.0332645
2.30204e+06	C19H14O6	337.072	338.079	337.072	-0.0256101
3.81385e+06	C16H18O8	337.093	338.1	337.093	0.0957203
3.63039e+06	C20H18O5	337.108	338.115	337.108	0.114237
1.71559e+06	C17H22O7	337.129	338.137	337.129	0.0962526
1.45601e+06	C21H22O4	337.145	338.152	337.145	-0.0106203
2.16355e+06	C18H26O6	337.166	338.173	337.166	0.0574558
5.51643e+06	C19H30O5	337.202	338.209	337.202	0.0568095
4.8958e+06	C20H34O4	337.238	338.246	337.238	0.0419724
2050801	C18H29NO5	338.197	339.205	338.197	0.0522727
1.36855e+06	C15H16O9	339.072	340.079	339.072	-0.161156
5.30542e+06	C19H16O6	339.087	340.095	339.087	0.0533865
2.77064e+06	C16H20O8	339.109	340.116	339.109	0.105487
5.82869e+06	C20H20O5	339.124	340.131	339.124	0.0283419
1461308	C17H24O7	339.145	340.152	339.145	-0.0894857
1.3646e+06	C21H24O4	339.16	340.167	339.16	-0.0910626
2505385	C18H28O6	339.181	340.189	339.181	-0.0316156
3.85869e+06	C19H32O5	339.218	340.225	339.218	0.0850267
3261069	C18H31NO5	340.213	341.22	340.213	-0.00748535
3029436	C18H14O7	341.067	342.074	341.067	-0.39001
1.47678e+06	C15H18O9	341.088	342.095	341.088	-0.0280361
11175443	C19H18O6	341.103	342.11	341.103	0.039669
1.85064e+06	C16H22O8	341.124	342.132	341.124	0.169796
8.01845e+06	C20H22O5	341.139	342.147	341.139	0.0705974
1807767	C21H26O4	341.176	342.183	341.176	-0.0282359
2.6777e+06	C18H30O6	341.197	342.204	341.197	0.413961
3.12937e+06	C19H34O5	341.233	342.241	341.233	-0.00425746
4.90705e+06	C18H16O7	343.082	344.09	343.082	-0.0595704
1.82596e+06	C15H20O9	343.103	344.111	343.103	0.0361038
8873428	C19H20O6	343.119	344.126	343.119	0.0330864
2.03371e+06	C16H24O8	343.14	344.147	343.14	0.0886457
18487083	C20H24O5	343.155	344.162	343.155	0.0629627
1.99706e+06	C21H28O4	343.191	344.199	343.191	0.043152
3484974	C18H32O6	343.213	344.22	343.213	0.00486361
991728	C19H36O5	343.249	344.256	343.249	0.191014
1.09177e+06	C20H27NO4	344.187	345.194	344.187	0.0161373
2.31745e+06	C17H14O8	345.062	346.069	345.062	-0.0105943
6.12068e+06	C18H18O7	345.098	346.105	345.098	0.0341432
5.79419e+06	C19H22O6	345.134	346.142	345.134	0.0459367
5.86203e+06	C20H26O5	345.171	346.178	345.171	0.0458842
1853033	C21H30O4	345.207	346.214	345.207	0.0778927
1.95462e+06	C18H34O6	345.228	346.236	345.228	0.0323157
3.18752e+06	C17H16O8	347.077	348.085	347.077	-0.00991608
4.06177e+06	C18H20O7	347.114	348.121	347.114	0.0227847
2.72272e+06	C19H24O6	347.15	348.157	347.15	-0.0289658
7910047	C20H28O5	347.186	348.194	347.186	-0.0112041
1.73213e+06	C21H32O4	347.223	348.23	347.223	-0.0764371
2.59383e+06	C19H27NO5	348.182	349.189	348.182	0.0871059
1248631	C20H14O6	349.072	350.079	349.072	-0.0121636
3588344	C17H18O8	349.093	350.1	349.093	-0.370285
2030414	C21H18O5	349.108	350.115	349.108	-0.0264905
1880527	C18H22O7	349.129	350.137	349.129	0.111518
2.27912e+06	C19H26O6	349.166	350.173	349.166	-0.0324696
12451581	C20H30O5	349.202	350.209	349.202	0.0345894
1578793	C21H34O4	349.238	350.246	349.238	-0.121637
1.51938e+06	C19H29NO5	350.197	351.205	350.197	0.139893
1.65693e+06	C16H16O9	351.072	352.079	351.072	-0.00626477
3.1185e+06	C20H16O6	351.087	352.095	351.087	-0.0242648
2308348	C17H20O8	351.109	352.116	351.109	0.0243607
2.66483e+06	C21H20O5	351.124	352.131	351.124	-0.0669069
2.55496e+06	C19H28O6	351.181	352.189	351.181	0.0887159
8774145	C20H32O5	351.218	352.225	351.218	0.022509
2212900	C19H14O7	353.067	354.074	353.067	-0.185872
1.9485e+06	C16H18O9	353.088	354.095	353.088	-0.0827207
6.27089e+06	C20H18O6	353.103	354.11	353.103	-0.00911803
1.66088e+06	C17H22O8	353.124	354.132	353.124	0.19341
2.96413e+06	C21H22O5	353.139	354.147	353.139	0.115643
1.48168e+06	C18H26O7	353.161	354.168	353.161	0.129814
2.29508e+06	C19H30O6	353.197	354.204	353.197	0.0470335
3727360	C20H34O5	353.233	354.241	353.233	0.0283506
4.37332e+06	C19H16O7	355.082	356.09	355.082	0.0221923
2.04257e+06	C16H20O9	355.103	356.111	355.103	-0.109731
9.55562e+06	C20H20O6	355.119	356.126	355.119	0.0288828
2404727	C21H24O5	355.155	356.162	355.155	-0.0823517
1.35671e+06	C22H28O4	355.191	356.199	355.191	-0.052631
2.09864e+06	C19H32O6	355.213	356.22	355.213	0.10913
3.20537e+06	C20H36O5	355.249	356.256	355.249	-0.00376793
1402506	C18H31NO6	356.208	357.215	356.208	0.059605
2.39891e+06	C18H14O8	357.062	358.069	357.062	0.0746607
6.37549e+06	C19H18O7	357.098	358.105	357.098	0.072373
2.25013e+06	C16H22O9	357.119	358.126	357.119	0.0526027
1.26024e+07	C20H22O6	357.134	358.142	357.134	0.0323912
2.30095e+06	C21H26O5	357.171	358.178	357.171	-0.0355016
1640474	C22H30O4	357.207	358.214	357.207	-0.154188
3.39719e+06	C19H34O6	357.228	358.236	357.228	0.0591479
5835316	C19H20O7	359.114	360.121	359.114	0.0353544
5514293	C20H24O6	359.15	360.157	359.15	0.0233657
1.95487e+06	C21H28O5	359.186	360.194	359.186	-0.028599
1236557	C22H32O4	359.223	360.23	359.223	-0.00338032
2.70208e+06	C20H27NO5	360.182	361.189	360.182	0.106361
1480951	C21H14O6	361.072	362.079	361.072	0.622355
3708792	C18H18O8	361.093	362.1	361.093	0.0101162
3.2747e+06	C19H22O7	361.129	362.137	361.129	0.129085
3896357	C20H26O6	361.166	362.173	361.166	0.0406713
1874214	C21H30O5	361.202	362.209	361.202	-0.115642
1200018	C22H34O4	361.238	362.246	361.238	-0.176684
9.01759e+06	C20H29NO5	362.197	363.205	362.197	0.0612084
1.61392e+06	C17H16O9	363.072	364.079	363.072	-0.0942258
1.71201e+06	C21H16O6	363.087	364.095	363.087	-0.0127535
2636090	C18H20O8	363.109	364.116	363.109	-0.0761356
1.699e+06	C22H20O5	363.124	364.131	363.124	-0.064702
1.6452e+06	C19H24O7	363.145	364.152	363.145	0.066624
3.21094e+06	C20H28O6	363.181	364.189	363.181	0.073162
2.03586e+06	C21H32O5	363.218	364.225	363.218	0.0890335
27573554	C20H31NO5	364.213	365.22	364.213	0.0496847
1.45198e+06	C20H14O7	365.067	366.074	365.067	0.06061
1.86026e+06	C17H18O9	365.088	366.095	365.088	-0.0472308
3256313	C21H18O6	365.103	366.111	365.103	0.446235
8.33194e+06	C14H22O11	365.109	366.116	365.109	-0.0225876
1859108	C18H22O8	365.124	366.131	365.124	0.0753623
1.8941e+06	C22H22O5	365.139	366.147	365.139	0.0323769
4.64657e+06	C20H30O6	365.197	366.204	365.197	0.0465846
1.76187e+06	C21H34O5	365.233	366.241	365.233	0.0768428
3.11399e+06	C20H16O7	367.082	368.09	367.082	-0.0252589
1.64758e+06	C17H20O9	367.103	368.111	367.103	-0.193627
4.17251e+06	C21H20O6	367.119	368.126	367.119	0.0860736
1.80407e+06	C19H28O7	367.176	368.184	367.176	0.0993817
4.06337e+06	C20H32O6	367.213	368.22	367.213	0.116979
1221007	C21H36O5	367.249	368.256	367.249	-0.0324294
1.46456e+06	C19H14O8	369.062	370.069	369.062	0.0771037
4839451	C20H18O7	369.098	370.105	369.098	0.0808342
1522075	C17H22O9	369.119	370.126	369.119	0.217597
4.2184e+06	C21H22O6	369.134	370.142	369.134	0.197494
1.30608e+06	C22H26O5	369.171	370.178	369.171	0.142591
2.91233e+06	C20H34O6	369.228	370.236	369.228	0.0512887
2.87539e+06	C19H16O8	371.077	372.085	371.077	0.194709
6.43499e+06	C20H20O7	371.114	372.121	371.114	0.0798984
3001557	C21H24O6	371.15	372.157	371.15	0.137617
1.43309e+06	C22H28O5	371.186	372.194	371.186	-0.202317
1.82511e+06	C20H36O6	371.244	372.251	371.244	0.0534682
970741	C18H14O9	373.057	374.064	373.057	0.335182
3492406	C19H18O8	373.093	374.1	373.093	0.0413341
8.13812e+06	C20H22O7	373.129	374.137	373.129	0.0466316
2.01298e+06	C21H26O6	373.166	374.173	373.166	-0.0571124
1.33081e+06	C20H38O6	373.26	374.267	373.26	0.261627
1577324	C18H16O9	375.072	376.079	375.072	-0.128179
2.97402e+06	C19H20O8	375.109	376.116	375.109	0.108152
2.5404e+06	C20H24O7	375.145	376.152	375.145	0.097464
1.43616e+06	C21H28O6	375.181	376.189	375.181	-0.222642
1.79242e+06	C18H18O9	377.088	378.095	377.088	0.0365227
1.8949e+06	C22H18O6	377.103	378.11	377.103	0.100953
1.92204e+06	C19H22O8	377.124	378.132	377.124	0.0891027
1432484	C23H22O5	377.14	378.147	377.139	0.159871
1.41845e+06	C20H26O7	377.161	378.168	377.161	0.192179
1534544	C21H30O6	377.197	378.204	377.197	0.0329438
4.67782e+06	C20H29NO6	378.192	379.2	378.192	0.0481992
2087427	C21H16O7	379.082	380.09	379.082	0.148129
1648601	C18H20O9	379.103	380.111	379.103	0.0240029
2935428	C22H20O6	379.119	380.126	379.119	0.0791473
1.46834e+06	C19H24O8	379.14	380.147	379.14	0.0381622
1.23836e+06	C23H24O5	379.155	380.162	379.155	0.299791
1.76235e+06	C20H28O7	379.176	380.184	379.176	0.0825673
1.50876e+06	C21H32O6	379.213	380.22	379.213	-0.0424118
4.64323e+06	C20H31NO6	380.208	381.215	380.208	0.121957
3.68915e+06	C21H18O7	381.098	382.105	381.098	0.0547419
3.20727e+06	C22H22O6	381.134	382.142	381.134	0.222171
2.22961e+06	C20H30O7	381.192	382.199	381.192	0.277356
1.62374e+06	C21H34O6	381.228	382.236	381.228	0.116391
3120538	C20H16O8	383.077	384.085	383.077	0.257101
4705179	C21H20O7	383.114	384.121	383.114	0.102134
2.53985e+06	C22H24O6	383.15	384.157	383.15	0.169762
1.62388e+06	C20H32O7	383.208	384.215	383.208	0.0721475
1.70985e+06	C21H36O6	383.244	384.251	383.244	0.154075
3611943	C20H18O8	385.093	386.1	385.093	0.165665
4.45521e+06	C21H22O7	385.129	386.137	385.129	0.141003
1.72706e+06	C22H26O6	385.166	386.173	385.166	0.269905
1404054	C21H38O6	385.26	386.267	385.26	-0.0527658
1.71747e+06	C19H16O9	387.072	388.079	387.072	-0.0332552
4.22606e+06	C20H20O8	387.109	388.116	387.109	0.121814
3324513	C21H24O7	387.145	388.152	387.145	0.256758
2.1532e+06	C19H18O9	389.088	390.095	389.088	0.0797474
2.98759e+06	C20H22O8	389.124	390.131	389.124	0.060217
1.89409e+06	C21H26O7	389.161	390.168	389.161	0.309549
1304831	C22H16O7	391.082	392.09	391.082	0.335899
2064426	C19H20O9	391.103	392.111	391.103	-0.0856294
1.98613e+06	C23H20O6	391.119	392.126	391.119	0.190974
2.39057e+06	C20H24O8	391.14	392.147	391.14	0.311126
2.58673e+06	C22H18O7	393.098	394.105	393.098	0.140615
1532094	C19H22O9	393.119	394.126	393.119	0.17187
2626366	C23H22O6	393.134	394.142	393.134	0.256001
1477269	C21H30O7	393.192	394.199	393.192	0.18799
1487212	C22H34O6	393.228	394.236	393.228	0.12959
1895378	C21H16O8	395.077	396.085	395.077	0.0518789
3807827	C22H20O7	395.114	396.121	395.114	0.126557
1.68098e+06	C21H32O7	395.208	396.215	395.208	0.313012
1.3371e+06	C20H31NO7	396.203	397.21	396.203	0.173051
3.31987e+06	C21H18O8	397.093	398.1	397.093	0.318169
3.59669e+06	C22H22O7	397.129	398.137	397.129	0.0598956
1.51653e+06	C23H26O6	397.166	398.173	397.166	0.620408
1105883	C22H38O6	397.26	398.267	397.26	0.538378
3.90559e+06	C21H20O8	399.109	400.116	399.109	0.243624
2.76541e+06	C22H24O7	399.145	400.152	399.145	0.319781
3429756	C21H22O8	401.124	402.132	401.124	0.172562
2.17096e+06	C22H26O7	401.161	402.168	401.161	0.16977
1.97789e+06	C20H20O9	403.104	404.111	403.103	0.208912
1.09592e+06	C24H20O6	403.119	404.126	403.119	-0.012407
2047434	C21H24O8	403.14	404.147	403.14	0.324405
1.42655e+06	C22H28O7	403.176	404.184	403.176	0.556902
1.59384e+06	C23H18O7	405.098	406.105	405.098	0.314739
1.62004e+06	C24H22O6	405.134	406.142	405.134	0.139116
1300061	C21H26O8	405.156	406.163	405.155	0.287131
1263984	C22H16O8	407.077	408.085	407.077	0.324561
2.61485e+06	C23H20O7	407.114	408.121	407.114	0.191443
1.48231e+06	C16H24O12	407.12	408.127	407.119	0.207021
1.94563e+06	C24H24O6	407.15	408.157	407.15	0.396698
2.37759e+06	C22H18O8	409.093	410.1	409.093	0.358603
3.13621e+06	C23H22O7	409.129	410.137	409.129	0.253931
3.33427e+06	C22H20O8	411.109	412.116	411.109	0.35276
2693935	C23H24O7	411.145	412.152	411.145	0.342983
1.76645e+06	C21H32O8	411.203	412.21	411.202	0.435618
1.91524e+06	C21H18O9	413.088	414.095	413.088	0.620169
3752852	C22H22O8	413.124	414.132	413.124	0.282018
1.73272e+06	C23H26O7	413.161	414.168	413.161	0.393985
3.23864e+06	C21H34O8	413.218	414.225	413.218	0.0465467
2.34705e+06	C21H20O9	415.104	416.111	415.103	0.411726
2.57182e+06	C22H24O8	415.14	416.147	415.14	0.303756
1.38422e+06	C23H28O7	415.177	416.184	415.176	0.725859
2.0677e+06	C21H22O9	417.119	418.127	417.119	0.338267
1.26911e+06	C25H22O6	417.134	418.142	417.134	0.232698
1.97942e+06	C22H26O8	417.156	418.163	417.155	0.265021
1.87343e+06	C24H20O7	419.114	420.121	419.114	0.423287
1.64674e+06	C21H24O9	419.135	420.142	419.135	0.375952
1362859	C25H24O6	419.15	420.157	419.15	0.234473
1748761	C23H32O7	419.208	420.215	419.208	0.509311
1.92795e+06	C23H18O8	421.093	422.1	421.093	0.317373
2.65905e+06	C24H22O7	421.129	422.137	421.129	0.3924
2357481	C25H26O6	421.166	422.173	421.166	0.23173
3.05721e+06	C23H20O8	423.109	424.116	423.109	0.368007
2.87656e+06	C24H24O7	423.145	424.152	423.145	0.199601
1.6057e+06	C22H32O8	423.203	424.21	423.202	0.437204
3.40338e+06	C23H22O8	425.124	426.132	425.124	0.554741
2060359	C24H26O7	425.161	426.168	425.161	0.259701
3.15238e+06	C23H24O8	427.14	428.147	427.14	0.440286
2925059	C22H36O8	427.234	428.241	427.234	0.368006
2432182	C22H22O9	429.119	430.127	429.119	0.457164
935692	C26H22O6	429.135	430.142	429.134	0.471009
1815822	C23H26O8	429.156	430.163	429.155	0.499164
2.3577e+06	C22H38O8	429.25	430.257	429.249	0.27637
1256309	C25H20O7	431.114	432.121	431.114	0.32614
1864908	C22H24O9	431.135	432.142	431.135	0.606173
1.1416e+06	C26H24O6	431.15	432.157	431.15	-0.228585
2841302	C22H40O8	431.265	432.272	431.265	0.165463
2.05791e+06	C25H22O7	433.129	434.137	433.129	0.357829
2.35477e+06	C24H20O8	435.109	436.116	435.109	0.182928
2451075	C25H24O7	435.145	436.152	435.145	0.140459
3.60543e+06	C23H32O8	435.203	436.21	435.202	0.282814
2.95679e+06	C24H22O8	437.124	438.132	437.124	0.260179
2.00089e+06	C25H26O7	437.161	438.168	437.161	0.0168339
2.66594e+06	C23H34O8	437.218	438.225	437.218	0.210578
2.69899e+06	C24H24O8	439.14	440.147	439.14	0.114524
1.2415e+06	C26H22O7	445.129	446.137	445.129	0.30203
1342538	C23H26O9	445.151	446.158	445.15	0.4872
1.50156e+06	C25H34O7	445.223	446.23	445.223	0.0224882
1.52127e+06	C25H20O8	447.109	448.116	447.109	0.442247
1.74075e+06	C26H24O7	447.145	448.152	447.145	0.0713182
1.47832e+06	C25H36O7	447.239	448.246	447.239	0.156275
2595159	C25H22O8	449.124	450.132	449.124	0.408531
1984176	C26H26O7	449.161	450.168	449.161	0.169217
1.5893e+06	C23H30O9	449.182	450.189	449.182	0.30942
1.47654e+06	C25H38O7	449.255	450.262	449.254	0.223791
1.91062e+06	C24H20O9	451.104	452.111	451.103	0.418313
3.09147e+06	C25H24O8	451.14	452.147	451.14	0.151737
1.37352e+06	C26H28O7	451.176	452.184	451.176	0.243244
2.60483e+06	C24H22O9	453.119	454.127	453.119	0.464052
2.16152e+06	C25H26O8	453.156	454.163	453.155	0.22816
1.50539e+06	C25H28O8	455.171	456.179	455.171	0.589542
1.25832e+06	C27H24O7	459.145	460.153	459.145	0.948297
1.90776e+06	C25H32O8	459.203	460.21	459.202	0.26763
3.38373e+06	C26H36O7	459.239	460.246	459.239	0.233461
2.26054e+06	C26H22O8	461.124	462.132	461.124	0.0759365
1.48567e+06	C27H26O7	461.161	462.168	461.161	0.0938536
4.11514e+06	C25H34O8	461.218	462.225	461.218	0.201159
8.93775e+06	C26H38O7	461.255	462.262	461.254	0.182287
1.94026e+06	C25H20O9	463.104	464.111	463.103	0.639122
2.74205e+06	C26H24O8	463.14	464.147	463.14	0.156216
1.64173e+06	C27H28O7	463.176	464.183	463.176	-0.145867
2014937	C25H36O8	463.234	464.241	463.234	0.113725
1.28095e+06	C26H40O7	463.27	464.277	463.27	0.133927
2.49619e+06	C25H22O9	465.119	466.127	465.119	0.267821
2.71784e+06	C26H26O8	465.156	466.163	465.155	0.312599
1.81144e+06	C25H38O8	465.249	466.257	465.249	0.146508
2.72904e+06	C25H24O9	467.135	468.142	467.135	0.276953
1.68614e+06	C26H28O8	467.171	468.179	467.171	0.185691
2.12909e+06	C25H26O9	469.151	470.158	469.15	0.461479
1635075	C24H24O10	471.13	472.137	471.13	0.754863
2475812	C26H34O8	473.218	474.225	473.218	0.168234
2171616	C27H24O8	475.14	476.147	475.14	0.209614
8.63174e+06	C26H36O8	475.234	476.241	475.234	0.210598
2251852	C26H22O9	477.119	478.126	477.119	0.227008
2.18312e+06	C27H26O8	477.156	478.163	477.155	0.505522
6.26292e+06	C26H38O8	477.249	478.257	477.249	0.166041
2433425	C26H24O9	479.135	480.142	479.135	0.217963
1796543	C27H28O8	479.171	480.179	479.171	0.205417
5884915	C26H40O8	479.265	480.272	479.265	0.154964
2097707	C26H26O9	481.151	482.158	481.15	0.267481
1365901	C26H42O8	481.281	482.288	481.281	0.301562
1733527	C25H24O10	483.13	484.137	483.13	0.483539
1.26417e+06	C26H44O8	483.297	484.304	483.296	0.486171
1.3986e+06	C28H24O8	487.14	488.147	487.14	0.364454
1.60125e+06	C28H26O8	489.156	490.163	489.155	0.0914433
2.74265e+06	C27H24O9	491.135	492.142	491.135	0.266088
1.75847e+06	C28H28O8	491.171	492.179	491.171	0.44727
2.00201e+06	C26H36O9	491.229	492.236	491.229	0.376733
1591062	C26H22O10	493.114	494.122	493.114	0.435287
2.73982e+06	C27H26O9	493.151	494.158	493.15	0.265842
2.72516e+06	C26H38O9	493.244	494.252	493.244	0.118677
1.80891e+06	C27H28O9	495.166	496.174	495.166	0.40305
5.61461e+06	C26H40O9	495.26	496.267	495.26	0.221999
1795964	C26H26O10	497.146	498.153	497.145	0.57455
8795358	C26H42O9	497.276	498.283	497.276	0.249027
1.306e+06	C29H26O8	501.156	502.163	501.155	0.412858
1.84798e+06	C28H24O9	503.135	504.142	503.135	0.0800436
1.42302e+06	C29H28O8	503.171	504.179	503.171	0.339635
1531507	C27H22O10	505.114	506.121	505.114	-0.100797
3.23216e+06	C28H26O9	505.151	506.158	505.15	0.232275
1.24812e+06	C29H30O8	505.187	506.194	505.187	0.148266
1.90274e+06	C27H24O10	507.13	508.137	507.13	0.459914
2.47166e+06	C28H28O9	507.166	508.173	507.166	0.256178
1779344	C27H26O10	509.146	510.153	509.145	0.378933
1577364	C28H30O9	509.182	510.189	509.182	0.308508
1.49966e+06	C27H28O10	511.161	512.168	511.161	0.32983
1.1779e+06	C30H28O8	515.171	516.179	515.171	0.58669
1.22504e+06	C28H22O10	517.114	518.122	517.114	0.506029
1.93822e+06	C29H26O9	517.15	518.158	517.15	0.14198
2.06169e+06	C28H24O10	519.13	520.137	519.13	0.395663
2.2979e+06	C29H28O9	519.166	520.173	519.166	0.133576
2212867	C28H26O10	521.146	522.153	521.145	0.393781
1704455	C29H30O9	521.182	522.189	521.182	0.273651
1831433	C28H28O10	523.161	524.168	523.161	0.346317
1.27739e+06	C30H26O9	529.151	530.158	529.15	0.206293
1.64946e+06	C30H28O9	531.166	532.174	531.166	0.403971
1899326	C29H26O10	533.145	534.153	533.145	0.220375
1.41686e+06	C30H30O9	533.182	534.189	533.182	0.187757
1707474	C29H28O10	535.161	536.168	535.161	0.0813713
1414202	C28H26O11	537.14	538.148	537.14	0.248742
1.37749e+06	C30H26O10	545.146	546.153	545.145	0.650027
1.64633e+06	C30H28O10	547.161	548.169	547.161	0.509567
1.43205e+06	C29H26O11	549.14	550.148	549.14	0.312934
989229	C32H32O9	559.197	560.205	559.197	-0.198655
1.41377e+06	C31H30O10	561.177	562.184	561.177	0.496
1279034	C33H32O10	587.192	588.2	587.192	0.277046

## Sheet: Piedmont-Rx (10 31 2022)
Abundance	Formula	exp_mass	neutral_mass	theor_mass	err_ppm
4.78991e+06	C5H10O5	149.046	150.053	149.046	-0.00923076
3567550	C8H8O3	151.04	152.047	151.04	0.112564
1.08701e+06	C7H6O4	153.019	154.027	153.019	-0.0171955
1.21609e+06	C9H16O2	155.108	156.115	155.108	0.0246586
7.07387e+06	C9H18O2	157.123	158.131	157.123	-0.0292592
1.51652e+06	C6H8O5	159.03	160.037	159.03	0.147685
1191139	C9H6O3	161.024	162.032	161.024	0.0390988
18086395	C6H10O5	161.046	162.053	161.046	-0.0341942
1.09792e+06	C10H10O2	161.061	162.068	161.061	0.144523
6.6588e+06	C9H8O3	163.04	164.047	163.04	0.0619266
3.52143e+06	C6H12O5	163.061	164.068	163.061	-0.0964087
1.11342e+07	C8H6O4	165.019	166.027	165.019	0.0222571
5.97355e+06	C9H10O3	165.056	166.063	165.056	-0.039247
12814845	C8H8O4	167.035	168.042	167.035	0.00249286
1.85525e+06	C9H12O3	167.071	168.079	167.071	-0.0886123
2.48719e+06	C10H16O2	167.108	168.115	167.108	0.0261334
2.10138e+06	C9H16O3	171.103	172.11	171.103	-0.0496576
2056941	C10H20O2	171.139	172.146	171.139	0.0188252
1287970	C7H10O5	173.046	174.053	173.046	-0.00802883
1.55547e+06	C9H18O3	173.118	174.126	173.118	-0.0167864
1692731	C6H8O6	175.025	176.032	175.025	-0.103165
2.37525e+06	C10H8O3	175.04	176.047	175.04	-0.0039634
1.47527e+06	C9H6O4	177.019	178.027	177.019	-0.163582
2.38019e+06	C6H10O6	177.04	178.048	177.04	-0.108399
6.24963e+06	C10H10O3	177.056	178.063	177.056	-0.115901
2109217	C9H8O4	179.035	180.042	179.035	-0.126425
8021709	C6H12O6	179.056	180.063	179.056	-0.0901908
3.19129e+06	C10H12O3	179.071	180.079	179.071	-0.108716
4988057	C9H10O4	181.051	182.058	181.051	-0.067021
2.0783e+06	C10H14O3	181.087	182.094	181.087	-0.172534
1173359	C8H8O5	183.03	184.037	183.03	0.0384384
1.58499e+06	C9H12O4	183.066	184.074	183.066	-0.101816
2193608	C10H16O3	183.103	184.11	183.103	-0.114373
1194698	C11H20O2	183.139	184.146	183.139	-0.244767
1.04275e+06	C12H10O2	185.061	186.068	185.061	-0.153187
1.11789e+06	C9H14O4	185.082	186.089	185.082	0.150028
2.91582e+06	C10H18O3	185.118	186.126	185.118	-0.0214758
1.10912e+06	C11H22O2	185.155	186.162	185.155	-0.0693637
1340228	C12H12O2	187.076	188.084	187.076	0.0348614
2625861	C9H16O4	187.098	188.105	187.098	-0.116538
4.15678e+06	C11H10O3	189.056	190.063	189.056	-0.108213
1184685	C12H14O2	189.092	190.099	189.092	-0.11564
5.50521e+06	C10H8O4	191.035	192.042	191.035	-0.13326
7166733	C7H12O6	191.056	192.063	191.056	-0.0800244
3.96707e+06	C11H12O3	191.071	192.079	191.071	-0.16976
1.47912e+06	C12H16O2	191.108	192.115	191.108	-0.017817
9513213	C10H10O4	193.051	194.058	193.051	-0.0934329
1.18103e+06	C7H14O6	193.072	194.079	193.072	-0.077853
2.08508e+06	C11H14O3	193.087	194.094	193.087	-0.118227
1565650	C9H8O5	195.03	196.037	195.03	-0.0722087
9248062	C10H12O4	195.066	196.074	195.066	-0.135517
1693823	C11H16O3	195.103	196.11	195.103	0.0102647
1.75134e+06	C12H20O2	195.139	196.146	195.139	-0.178962
4.27319e+06	C9H10O5	197.046	198.053	197.046	-0.109039
2235301	C10H14O4	197.082	198.089	197.082	-0.154532
2463697	C11H18O3	197.118	198.126	197.118	-0.10512
5.91492e+06	C12H22O2	197.155	198.162	197.155	-0.0451276
1.41471e+06	C9H12O5	199.061	200.068	199.061	-0.101642
1.98836e+06	C13H12O2	199.076	200.084	199.076	-0.125312
3.42862e+06	C10H16O4	199.098	200.105	199.098	-0.082712
4.00108e+06	C11H20O3	199.134	200.141	199.134	-0.179207
9292043	C12H24O2	199.17	200.178	199.17	-0.10432
3925480	C12H10O3	201.056	202.063	201.056	-0.0771889
1.83481e+06	C13H14O2	201.092	202.099	201.092	-0.120301
3.25579e+06	C10H18O4	201.113	202.12	201.113	-0.0998956
3480262	C11H8O4	203.035	204.042	203.035	-0.088811
4.96711e+06	C8H12O6	203.056	204.063	203.056	-0.127409
6.56694e+06	C12H12O3	203.071	204.079	203.071	-0.115823
1.64363e+06	C13H16O2	203.108	204.115	203.108	-0.0443505
1107384	C10H6O5	205.014	206.022	205.014	-0.0419636
6281038	C7H10O7	205.035	206.043	205.035	-0.136009
7.83436e+06	C11H10O4	205.051	206.058	205.051	0.0889987
2559695	C8H14O6	205.072	206.079	205.072	-0.135091
4.12142e+06	C12H14O3	205.087	206.094	205.087	-0.0649062
3373947	C13H18O2	205.123	206.131	205.123	0.00440256
2.23258e+06	C10H8O5	207.03	208.037	207.03	-0.0994307
5.21988e+06	C7H12O7	207.051	208.058	207.051	-0.139209
9.83514e+06	C11H12O4	207.066	208.074	207.066	-0.0999694
2.34897e+06	C12H16O3	207.103	208.11	207.103	-0.0457291
1.00668e+06	C10H11NO4	208.062	209.069	208.062	-0.129914
5.31568e+06	C10H10O5	209.046	210.053	209.046	-0.061533
6.7567e+06	C11H14O4	209.082	210.089	209.082	-0.0782566
3.51946e+06	C12H18O3	209.118	210.126	209.118	-0.115914
3039926	C13H22O2	209.155	210.162	209.155	-0.17735
1.31904e+06	C9H8O6	211.025	212.032	211.025	-0.119554
1.2189e+06	C13H8O3	211.04	212.047	211.04	0.145313
5.01817e+06	C10H12O5	211.061	212.068	211.061	-0.174307
2057662	C14H12O2	211.076	212.084	211.076	0.124939
3.21764e+06	C11H16O4	211.098	212.105	211.098	-0.130505
3.816e+06	C12H20O3	211.134	212.141	211.134	-0.154597
2.73018e+06	C13H24O2	211.17	212.178	211.17	-0.0980884
2.73569e+06	C13H10O3	213.056	214.063	213.056	-0.0851465
1836959	C10H14O5	213.077	214.084	213.077	-0.248056
2.13456e+06	C14H14O2	213.092	214.099	213.092	-0.0982834
2.87026e+06	C11H18O4	213.113	214.12	213.113	-0.13927
7.49187e+06	C12H22O3	213.15	214.157	213.15	-0.0641415
1.83308e+06	C13H26O2	213.186	214.193	213.186	-0.0786768
2.9245e+06	C12H8O4	215.035	216.042	215.035	-0.0377283
1468568	C9H12O6	215.056	216.063	215.056	-0.140834
5726979	C13H12O3	215.071	216.079	215.071	-0.0789833
1243801	C10H16O5	215.092	216.1	215.092	-0.186233
1.79025e+06	C14H16O2	215.108	216.115	215.108	-0.11606
2.67674e+06	C11H20O4	215.129	216.136	215.129	-0.0830982
2.66902e+07	C12H24O3	215.165	216.173	215.165	-0.0951843
1525162	C8H10O7	217.035	218.043	217.035	-0.0956387
6493760	C12H10O4	217.051	218.058	217.051	-0.0421484
1.60506e+06	C9H14O6	217.072	218.079	217.072	-0.126418
6373185	C13H14O3	217.087	218.094	217.087	-0.113284
2.74537e+06	C14H18O2	217.123	218.131	217.123	-0.0885808
2749697	C11H8O5	219.03	220.037	219.03	-0.128228
3.46057e+06	C8H12O7	219.051	220.058	219.051	-0.133116
9351298	C12H12O4	219.066	220.074	219.066	-0.055121
3.72212e+06	C13H16O3	219.103	220.11	219.103	-0.0992521
5.37144e+06	C14H20O2	219.139	220.146	219.139	-0.0416181
6.95862e+06	C11H10O5	221.046	222.053	221.046	-0.140754
27837642	C8H14O7	221.067	222.074	221.067	-0.0767001
7.24534e+06	C12H14O4	221.082	222.089	221.082	-0.07101
3.20063e+06	C13H18O3	221.118	222.126	221.118	-0.0890769
2130552	C14H22O2	221.155	222.162	221.155	0.010344
1.27377e+06	C10H8O6	223.025	224.032	223.025	-0.0900722
7.66492e+06	C11H12O5	223.061	224.068	223.061	-0.115566
4.43565e+06	C12H16O4	223.098	224.105	223.098	-0.086167
1186585	C11H16N2O3	223.109	224.116	223.109	-0.0598179
4680560	C13H20O3	223.134	224.141	223.134	-0.1179
6685468	C14H24O2	223.17	224.178	223.17	-0.0773576
2.98549e+06	C10H10O6	225.04	226.048	225.04	-0.0721925
1.76378e+06	C14H10O3	225.056	226.063	225.056	-0.102876
4.35877e+06	C11H14O5	225.077	226.084	225.077	-0.0868466
1.3548e+06	C10H14N2O4	225.088	226.095	225.088	-0.0567475
1518403	C15H14O2	225.092	226.099	225.092	-0.123274
3474116	C12H18O4	225.113	226.12	225.113	-0.0656745
4340251	C13H22O3	225.15	226.157	225.15	-0.10774
1.04167e+07	C14H26O2	225.186	226.193	225.186	-0.12857
1.35512e+06	C13H8O4	227.035	228.042	227.035	-0.030611
2975689	C10H12O6	227.056	228.063	227.056	-0.149778
3.75384e+06	C14H12O3	227.071	228.079	227.071	-0.106087
1.56232e+06	C10H16N2O4	227.104	228.111	227.104	-0.203718
2.21145e+06	C15H16O2	227.108	228.115	227.108	-0.104824
4.57842e+06	C12H20O4	227.129	228.136	227.129	-0.0722824
5.70773e+06	C13H24O3	227.165	228.173	227.165	-0.145092
12431824	C14H28O2	227.202	228.209	227.202	-0.0943067
4637572	C13H10O4	229.051	230.058	229.051	-0.143531
1.99523e+06	C10H14O6	229.072	230.079	229.072	-0.111695
5.72438e+06	C14H14O3	229.087	230.094	229.087	-0.0675209
2332040	C15H18O2	229.123	230.131	229.123	0.0905925
4.08214e+06	C12H22O4	229.145	230.152	229.145	-0.0622638
1.3073e+06	C13H26O3	229.181	230.188	229.181	-0.163544
1646748	C12H8O5	231.03	232.037	231.03	-0.139394
1834696	C9H12O7	231.051	232.058	231.051	-0.244003
8.89053e+06	C13H12O4	231.066	232.074	231.066	-0.122204
1.25919e+06	C10H16O6	231.087	232.095	231.087	-0.368551
4633163	C14H16O3	231.103	232.11	231.103	-0.118375
3.71907e+06	C15H20O2	231.139	232.146	231.139	-0.0529484
4.82127e+06	C12H10O5	233.046	234.053	233.046	-0.0631676
4994582	C9H14O7	233.067	234.074	233.067	-0.133132
8.8729e+06	C13H14O4	233.082	234.089	233.082	-0.10338
3577625	C14H18O3	233.118	234.126	233.118	-0.102577
7.85624e+06	C15H22O2	233.155	234.162	233.155	-0.138928
1283520	C12H13NO4	234.077	235.084	234.077	-0.18402
2.91603e+06	C11H8O6	235.025	236.032	235.025	-0.054267
7.55087e+06	C12H12O5	235.061	236.068	235.061	-0.0234019
2.07251e+06	C9H16O7	235.082	236.09	235.082	-0.121999
5.10266e+06	C13H16O4	235.098	236.105	235.098	-0.0509949
6235973	C14H20O3	235.134	236.141	235.134	-0.101871
2.9701e+06	C15H24O2	235.17	236.178	235.17	-0.0244373
2975174	C11H10O6	237.04	238.048	237.04	-0.122449
3088413	C8H14O8	237.062	238.069	237.062	-0.0379171
7.29432e+06	C12H14O5	237.077	238.084	237.077	-0.00741056
3891403	C13H18O4	237.113	238.12	237.113	-0.095666
4.58841e+06	C14H22O3	237.15	238.157	237.15	-0.0373524
3.20618e+06	C15H26O2	237.186	238.193	237.186	-0.024398
4.61304e+06	C11H12O6	239.056	240.063	239.056	-0.122003
2285314	C15H12O3	239.071	240.079	239.071	0.00155788
3372377	C12H16O5	239.092	240.1	239.092	-0.067906
3.82721e+06	C13H20O4	239.129	240.136	239.129	0.00408133
7.13456e+06	C14H24O3	239.165	240.173	239.165	-0.0763435
2705590	C15H28O2	239.202	240.209	239.202	-0.101376
1289600	C10H10O7	241.035	242.043	241.035	-0.148373
2977260	C14H10O4	241.051	242.058	241.051	-0.117535
3.6345e+06	C15H14O3	241.087	242.094	241.087	-0.139887
1.75841e+06	C12H18O5	241.108	242.115	241.108	-0.15548
2.08088e+06	C11H18N2O4	241.119	242.127	241.119	-0.0856569
1.80816e+06	C16H18O2	241.123	242.131	241.123	-0.0325509
4.83839e+06	C13H22O4	241.145	242.152	241.145	-0.118768
1.34571e+07	C14H26O3	241.181	242.188	241.181	-0.138634
3175417	C15H30O2	241.217	242.225	241.217	-0.110192
1.96721e+06	C13H25NO3	242.176	243.183	242.176	-0.151883
1.4345e+06	C13H8O5	243.03	244.037	243.03	-0.0658685
1.82021e+06	C10H12O7	243.051	244.058	243.051	-0.173125
7.38011e+06	C14H12O4	243.066	244.074	243.066	-0.105255
1.63909e+06	C11H16O6	243.087	244.095	243.087	-0.00724433
4.55694e+06	C15H16O3	243.103	244.11	243.103	-0.0909662
1.64435e+06	C12H20O5	243.124	244.131	243.124	-0.06875
2.22461e+06	C16H20O2	243.139	244.146	243.139	-0.15778
3.19178e+06	C13H24O4	243.16	244.167	243.16	-0.135971
2.865e+07	C14H28O3	243.197	244.204	243.197	-0.0844188
3.82648e+06	C13H10O5	245.046	246.053	245.046	-0.0650846
2534147	C10H14O7	245.067	246.074	245.067	-0.115382
10636420	C14H14O4	245.082	246.089	245.082	-0.0135315
4.19888e+06	C15H18O3	245.118	246.126	245.118	-0.0916022
4.66215e+06	C16H22O2	245.155	246.162	245.155	-0.0294983
1.42375e+06	C13H13NO4	246.077	247.084	246.077	-0.105591
1.26174e+06	C12H8O6	247.025	248.032	247.025	0.0776575
6.71535e+06	C13H12O5	247.061	248.068	247.061	-0.0106992
2061571	C10H16O7	247.082	248.09	247.082	-0.105738
7302788	C14H16O4	247.098	248.105	247.098	-0.0341381
7.1963e+06	C15H20O3	247.134	248.141	247.134	-0.106333
5.16212e+06	C16H24O2	247.17	248.178	247.17	-0.0600426
1.15617e+06	C13H15NO4	248.093	249.1	248.093	-0.181573
5.64681e+06	C12H10O6	249.04	250.048	249.04	-0.0702999
1.65321e+06	C9H14O8	249.062	250.069	249.062	-0.213767
7056860	C13H14O5	249.077	250.084	249.077	-0.0495594
4519050	C14H18O4	249.113	250.12	249.113	-0.03922
1.01396e+07	C15H22O3	249.15	250.157	249.15	-0.0816505
4322022	C16H26O2	249.186	250.193	249.186	-0.0517245
5069369	C12H12O6	251.056	252.063	251.056	-0.0706894
1.02762e+06	C16H12O3	251.071	252.079	251.071	-0.249349
1.70327e+06	C9H16O8	251.077	252.084	251.077	-0.155886
5.92091e+06	C13H16O5	251.092	252.1	251.092	-0.0564614
4404714	C14H20O4	251.129	252.136	251.129	-0.0715868
1.99671e+07	C15H24O3	251.165	252.173	251.165	-0.101777
8376134	C16H28O2	251.202	252.209	251.202	-0.0994454
3887429	C11H10O7	253.035	254.043	253.035	-0.106448
1.46985e+06	C15H10O4	253.051	254.058	253.051	0.0107067
4.81185e+06	C12H14O6	253.072	254.079	253.072	-0.0797315
2548127	C16H14O3	253.087	254.094	253.087	-0.176295
2.40729e+06	C13H18O5	253.108	254.115	253.108	-0.150222
1.07231e+06	C17H18O2	253.123	254.131	253.123	0.0141216
4839930	C14H22O4	253.145	254.152	253.145	-0.0503223
1.00038e+07	C15H26O3	253.181	254.188	253.181	-0.0515571
2700758	C16H30O2	253.217	254.225	253.217	-0.140509
6073689	C11H12O7	255.051	256.058	255.051	-0.083115
4.61074e+06	C15H12O4	255.066	256.074	255.066	-0.0293656
2317532	C12H16O6	255.087	256.095	255.087	-0.0870693
2.93027e+06	C16H16O3	255.103	256.11	255.103	-0.09541
1872053	C13H20O5	255.124	256.131	255.124	-0.0761864
1.19649e+06	C12H20N2O4	255.135	256.142	255.135	-0.129652
2.1947e+06	C17H20O2	255.139	256.146	255.139	-0.0466575
6.56351e+06	C14H24O4	255.16	256.167	255.16	-0.0297828
1.10031e+07	C15H28O3	255.197	256.204	255.197	-0.126247
1.49987e+07	C16H32O2	255.233	256.24	255.233	-0.0626786
2.91279e+06	C14H10O5	257.046	258.053	257.046	-0.0947246
3273841	C11H14O7	257.067	258.074	257.067	-0.118657
8.15056e+06	C15H14O4	257.082	258.089	257.082	-0.0560258
1.93932e+06	C12H18O6	257.103	258.11	257.103	-0.0857691
3114187	C16H18O3	257.118	258.126	257.118	-0.0769987
1.61053e+06	C13H22O5	257.139	258.147	257.139	-0.0610257
9.35086e+06	C17H22O2	257.155	258.162	257.155	-0.0646534
7.27744e+06	C14H26O4	257.176	258.183	257.176	-0.0401625
3.56953e+06	C15H30O3	257.212	258.219	257.212	-0.102955
992681	C14H13NO4	258.077	259.084	258.077	0.0184511
1.32108e+06	C10H12O8	259.046	260.053	259.046	-0.25628
7.2609e+06	C14H12O5	259.061	260.068	259.061	-0.109909
1896162	C11H16O7	259.082	260.09	259.082	-0.093668
9395939	C15H16O4	259.098	260.105	259.098	-0.074199
3.60258e+06	C16H20O3	259.134	260.141	259.134	-0.0788619
2176533	C17H24O2	259.17	260.178	259.17	-0.0212583
1243586	C14H28O4	259.191	260.199	259.191	-0.108798
1.19674e+06	C14H15NO4	260.093	261.1	260.093	-0.191725
2.90316e+06	C13H10O6	261.04	262.048	261.04	-0.174808
2.02901e+06	C10H14O8	261.062	262.069	261.062	-0.244158
7.20273e+06	C14H14O5	261.077	262.084	261.077	-0.101585
1.24969e+06	C11H18O7	261.098	262.105	261.098	0.0537877
6.50914e+06	C15H18O4	261.113	262.12	261.113	-0.0779772
6821638	C16H22O3	261.15	262.157	261.15	-0.108542
1.35316e+06	C17H26O2	261.186	262.193	261.186	-0.166178
1142140	C14H17NO4	262.108	263.116	262.108	0.0376284
4.96156e+06	C13H12O6	263.056	264.063	263.056	-0.0793291
5.98983e+06	C10H16O8	263.077	264.085	263.077	-0.0231977
5.83248e+06	C14H16O5	263.092	264.1	263.092	-0.0956593
7405348	C15H20O4	263.129	264.136	263.129	-0.0404311
6.82679e+06	C16H24O3	263.165	264.173	263.165	-0.0609261
9220413	C12H10O7	265.035	266.043	265.035	-0.0577806
5.07757e+06	C13H14O6	265.072	266.079	265.072	-0.0882738
1378541	C17H14O3	265.087	266.094	265.087	0.00140829
4.08335e+06	C14H18O5	265.108	266.115	265.108	-0.0736654
9.29125e+06	C15H22O4	265.145	266.152	265.145	-0.0278758
9.33955e+06	C16H26O3	265.181	266.188	265.181	-0.133871
4.16769e+06	C12H12O7	267.051	268.058	267.051	-0.155608
2.22926e+06	C16H12O4	267.066	268.074	267.066	-0.190431
5.89877e+06	C13H16O6	267.087	268.095	267.087	-0.0418796
2121150	C17H16O3	267.103	268.11	267.103	-0.0382871
2270059	C14H20O5	267.124	268.131	267.124	0.0733097
1428119	C18H20O2	267.139	268.146	267.139	-0.13754
8.3702e+06	C15H24O4	267.16	268.167	267.16	-0.0904624
4.44962e+07	C16H28O3	267.197	268.204	267.197	-0.0304797
2.01157e+06	C15H10O5	269.046	270.053	269.046	-0.05915
7.76283e+06	C12H14O7	269.067	270.074	269.067	-0.0120407
5417869	C16H14O4	269.082	270.089	269.082	-0.0684564
1.79005e+06	C13H18O6	269.103	270.11	269.103	-0.124644
2.44691e+06	C17H18O3	269.118	270.126	269.118	-0.0340769
2.52798e+06	C14H22O5	269.139	270.147	269.139	-0.0288113
1.20271e+06	C13H22N2O4	269.151	270.158	269.151	0.237716
3.70216e+06	C18H22O2	269.155	270.162	269.155	-0.152208
1.91514e+07	C15H26O4	269.176	270.183	269.176	-0.0803121
159516912	C16H30O3	269.212	270.219	269.212	-0.118477
1.78317e+06	C11H12O8	271.046	272.053	271.046	0.0802193
5369864	C15H12O5	271.061	272.068	271.061	-0.0923059
2.05168e+06	C12H16O7	271.082	272.09	271.082	-0.0231239
7.23892e+06	C16H16O4	271.098	272.105	271.098	-0.0166452
1.24439e+06	C13H20O6	271.119	272.126	271.119	-0.140036
8703589	C17H20O3	271.134	272.141	271.134	-0.0122911
2.14095e+06	C14H24O5	271.155	272.162	271.155	-0.0574038
5.78485e+06	C18H24O2	271.17	272.178	271.17	-0.0832567
5.58313e+06	C15H28O4	271.191	272.199	271.191	-0.0273288
80419268	C16H32O3	271.228	272.235	271.228	-0.0901961
1.34698e+06	C15H15NO4	272.093	273.1	272.093	0.0794976
2.0515e+06	C14H10O6	273.04	274.048	273.04	-0.0216667
1.02577e+07	C11H14O8	273.062	274.069	273.062	-0.0971141
1.09865e+07	C15H14O5	273.077	274.084	273.077	0.0118452
1.01667e+06	C12H18O7	273.098	274.105	273.098	-0.261694
8292150	C16H18O4	273.113	274.12	273.113	-0.0644575
24964410	C17H22O3	273.15	274.157	273.15	-0.0831087
1.4752e+06	C14H26O5	273.171	274.178	273.171	-0.0498328
4.49073e+06	C18H26O2	273.186	274.193	273.186	-0.0948255
1.32836e+06	C15H30O4	273.207	274.214	273.207	-0.107503
1124362	C15H17NO4	274.108	275.116	274.108	-0.287258
4.17178e+06	C14H12O6	275.056	276.063	275.056	-0.113661
2.9004e+06	C11H16O8	275.077	276.085	275.077	-0.0581555
8.06913e+06	C15H16O5	275.092	276.1	275.092	-0.0677049
1259806	C14H16N2O4	275.104	276.111	275.104	-0.15497
4.92366e+06	C16H20O4	275.129	276.136	275.129	-0.0677528
3.5049e+07	C17H24O3	275.165	276.173	275.165	-0.0920609
3184403	C18H28O2	275.202	276.209	275.202	-0.095002
1174534	C14H15NO5	276.088	277.095	276.088	-0.0272587
1220298	C15H19NO4	276.124	277.131	276.124	-0.0597873
1.3354e+06	C13H10O7	277.035	278.043	277.035	-0.344558
7.16583e+06	C14H14O6	277.072	278.079	277.072	-0.0349451
1.69136e+06	C11H18O8	277.093	278.1	277.093	0.137735
5.37272e+06	C15H18O5	277.108	278.115	277.108	-0.0652002
6.75948e+06	C16H22O4	277.145	278.152	277.145	-0.0947284
2.83197e+06	C17H26O3	277.181	278.188	277.181	0.00587878
1102270	C18H30O2	277.217	278.225	277.217	0.153184
6.5175e+06	C13H12O7	279.051	280.058	279.051	-0.0604934
1.17421e+06	C17H12O4	279.066	280.074	279.066	-0.098114
1.76406e+06	C10H16O9	279.072	280.079	279.072	-0.085404
5.10712e+06	C14H16O6	279.087	280.095	279.087	0.0347833
3.78667e+06	C15H20O5	279.124	280.131	279.124	-0.0338166
5574497	C16H24O4	279.16	280.167	279.16	-0.0834814
2.77668e+06	C17H28O3	279.197	280.204	279.197	-0.079244
1.09832e+06	C12H10O8	281.03	282.038	281.03	0.0731609
4.06447e+06	C13H14O7	281.067	282.074	281.067	-0.0552393
3.01914e+06	C17H14O4	281.082	282.089	281.082	-0.0518241
1154988	C10H18O9	281.088	282.095	281.088	-0.0207725
4.08794e+06	C14H18O6	281.103	282.11	281.103	-0.112358
1551279	C18H18O3	281.118	282.126	281.118	-0.135524
3599751	C15H22O5	281.139	282.147	281.139	-0.162373
3814195	C19H22O2	281.155	282.162	281.155	-0.048378
9.60611e+06	C16H26O4	281.176	282.183	281.176	-0.0259713
4305124	C17H30O3	281.212	282.219	281.212	-0.0214173
2.99263e+06	C12H12O8	283.046	284.053	283.046	0.0123014
3505915	C16H12O5	283.061	284.068	283.061	0.00970463
3.11526e+06	C13H16O7	283.082	284.09	283.082	-0.0479477
6690986	C17H16O4	283.098	284.105	283.098	-0.0558206
1310081	C14H20O6	283.119	284.126	283.119	0.0537185
2.43845e+06	C18H20O3	283.134	284.141	283.134	0.0310598
3.32246e+06	C15H24O5	283.155	284.162	283.155	-0.137783
7.13968e+06	C19H24O2	283.17	284.178	283.17	-0.0949769
6.7185e+07	C16H28O4	283.191	284.199	283.191	-0.0600585
3111949	C17H32O3	283.228	284.235	283.228	-0.0611615
1.90845e+06	C18H36O2	283.264	284.271	283.264	-0.127343
1767967	C15H10O6	285.04	286.048	285.04	-0.0495281
3367969	C12H14O8	285.062	286.069	285.062	-0.0186866
6772088	C16H14O5	285.077	286.084	285.077	-0.0726468
6106833	C17H18O4	285.113	286.12	285.113	-0.100653
1213118	C14H22O6	285.134	286.142	285.134	0.0675293
5340885	C18H22O3	285.15	286.157	285.15	-0.0549157
2708354	C15H26O5	285.171	286.178	285.171	0.00736343
6.98663e+06	C19H26O2	285.186	286.193	285.186	-0.0766272
54906756	C16H30O4	285.207	286.214	285.207	-0.0828345
4261359	C15H12O6	287.056	288.063	287.056	-0.122568
9.18911e+06	C12H16O8	287.077	288.085	287.077	0.00664549
14191688	C16H16O5	287.092	288.1	287.092	-0.0715828
11891105	C17H20O4	287.129	288.136	287.129	-0.0542754
5037392	C18H24O3	287.165	288.173	287.165	-0.006088
2.64017e+06	C19H28O2	287.202	288.209	287.202	0.020228
4.87834e+07	C16H32O4	287.223	288.23	287.223	-0.061577
2.39746e+06	C11H14O9	289.057	290.064	289.057	0.0499555
8293309	C15H14O6	289.072	290.079	289.072	-0.0666962
1.52783e+06	C12H18O8	289.093	290.1	289.093	0.0719564
6.70782e+06	C16H18O5	289.108	290.115	289.108	-0.0305495
9.71378e+06	C17H22O4	289.145	290.152	289.145	-0.044041
7017587	C18H26O3	289.181	290.188	289.181	-0.00721699
1.72159e+06	C19H30O2	289.217	290.225	289.217	0.234956
1155024	C15H17NO5	290.103	291.111	290.103	-0.137483
2.56811e+06	C14H12O7	291.051	292.058	291.051	-0.100909
5.0779e+06	C11H16O9	291.072	292.079	291.072	-0.0111258
7.25859e+06	C15H16O6	291.087	292.095	291.087	-0.1256
4.41836e+06	C16H20O5	291.124	292.131	291.124	-0.0835336
1.39426e+07	C17H24O4	291.16	292.167	291.16	-0.102744
10537278	C18H28O3	291.197	292.204	291.197	-0.069589
4.44731e+06	C14H14O7	293.067	294.074	293.067	-0.0469653
1473487	C18H14O4	293.082	294.089	293.082	-0.203845
2.85499e+06	C11H18O9	293.088	294.095	293.088	-0.122714
5.70982e+06	C15H18O6	293.103	294.11	293.103	-0.00859189
3.161e+06	C16H22O5	293.139	294.147	293.139	-0.0188432
4.66168e+06	C17H26O4	293.176	294.183	293.176	-0.0426889
10175324	C18H30O3	293.212	294.219	293.212	-0.0488549
1814972	C17H12O5	295.061	296.069	295.061	0.120334
4.55272e+06	C14H16O7	295.082	296.09	295.082	-0.0971029
3.19319e+06	C18H16O4	295.098	296.105	295.098	-0.0188738
2.84691e+06	C15H20O6	295.119	296.126	295.119	-0.15185
1.52672e+06	C19H20O3	295.134	296.141	295.134	-0.084096
5361776	C16H24O5	295.155	296.162	295.155	-0.0532902
1.80619e+07	C20H24O2	295.17	296.178	295.17	-0.0307924
4.67399e+06	C17H28O4	295.191	296.199	295.191	-0.0911491
28160204	C18H32O3	295.228	296.235	295.228	-0.0972671
1.15285e+06	C16H10O6	297.041	298.048	297.04	0.170788
2.25365e+06	C13H14O8	297.062	298.069	297.062	-0.117675
5042730	C17H14O5	297.077	298.084	297.077	-0.0211779
2.65929e+06	C14H18O7	297.098	298.105	297.098	-0.0506232
3866072	C18H18O4	297.113	298.121	297.113	0.00258787
1.70599e+06	C15H22O6	297.134	298.142	297.134	-0.158001
3.47414e+06	C16H26O5	297.171	298.178	297.171	0.173982
9.59089e+07	C20H26O2	297.186	298.193	297.186	-0.0387665
8.31425e+06	C17H30O4	297.207	298.214	297.207	-0.0618285
1.59943e+07	C18H34O3	297.243	298.251	297.244	-0.101438
3.71232e+06	C16H12O6	299.056	300.063	299.056	0.0045424
3.05423e+06	C13H16O8	299.077	300.085	299.077	-0.0490369
8.6486e+06	C17H16O5	299.092	300.1	299.092	-0.0408287
4.38006e+06	C18H20O4	299.129	300.136	299.129	-0.0308806
25971270	C19H24O3	299.165	300.173	299.165	-0.0245995
6.83066e+06	C16H28O5	299.186	300.194	299.186	0.0644173
234594208	C20H28O2	299.202	300.209	299.202	-0.0323101
4.33996e+06	C17H32O4	299.223	300.23	299.223	-0.0412285
2.0808e+06	C18H36O3	299.259	300.266	299.259	0.0796168
1.21866e+06	C15H10O7	301.035	302.043	301.035	-0.122702
1.71029e+06	C12H14O9	301.057	302.064	301.057	0.0730328
7.20853e+06	C16H14O6	301.072	302.079	301.072	-0.0125029
1.14262e+07	C17H18O5	301.108	302.115	301.108	-0.0122224
4.79957e+06	C18H22O4	301.145	302.152	301.145	-0.0473546
1.1802e+07	C19H26O3	301.181	302.188	301.181	0.0201067
8.76024e+06	C16H30O5	301.202	302.209	301.202	-0.0165522
20848050	C20H30O2	301.217	302.225	301.217	0.0233612
2.51478e+06	C15H12O7	303.051	304.058	303.051	-0.128268
4.06136e+06	C12H16O9	303.072	304.079	303.072	-0.0420262
8.39433e+06	C16H16O6	303.087	304.095	303.087	-0.00498781
7.06109e+06	C17H20O5	303.124	304.131	303.124	-0.0155606
4.28196e+06	C18H24O4	303.16	304.167	303.16	0.0103622
7999081	C19H28O3	303.197	304.204	303.197	0.0244446
1556672	C16H32O5	303.218	304.225	303.218	0.0981441
4016745	C15H14O7	305.067	306.074	305.067	0.0037868
6.84452e+06	C12H18O9	305.088	306.095	305.088	-0.0693222
5225580	C16H18O6	305.103	306.11	305.103	-0.00835207
3.15668e+06	C17H22O5	305.139	306.147	305.139	0.0644385
6.26597e+06	C18H26O4	305.176	306.183	305.176	0.00330503
7.96479e+06	C19H30O3	305.212	306.219	305.212	-0.00784977
1.07088e+07	C15H16O7	307.082	308.09	307.082	0.0159666
1620340	C19H16O4	307.098	308.105	307.098	-0.00330506
1460127	C12H20O9	307.103	308.111	307.103	-0.128392
4384289	C16H20O6	307.119	308.126	307.119	0.0558325
3.34749e+06	C17H24O5	307.155	308.162	307.155	-0.100636
9636135	C18H28O4	307.191	308.199	307.191	0.000558264
7.31132e+06	C19H32O3	307.228	308.235	307.228	0.0115378
1909964	C14H14O8	309.062	310.069	309.062	0.0390073
3037219	C18H14O5	309.077	310.084	309.077	0.0124402
4.51886e+06	C15H18O7	309.098	310.105	309.098	0.0328252
2.73139e+06	C19H18O4	309.113	310.12	309.113	-0.0998263
2.08537e+06	C16H22O6	309.134	310.142	309.134	0.101449
2.50189e+06	C20H22O3	309.15	310.157	309.15	0.0323259
5.21195e+06	C17H26O5	309.171	310.178	309.171	0.0236892
1.90063e+07	C18H30O4	309.207	310.214	309.207	-0.0324544
2.33301e+06	C17H12O6	311.056	312.063	311.056	0.0218972
3.78048e+06	C14H16O8	311.077	312.085	311.077	-0.0385951
5.98916e+06	C18H16O5	311.092	312.1	311.092	-0.0794053
2.11174e+06	C15H20O7	311.114	312.121	311.114	-0.0347962
3480533	C19H20O4	311.129	312.136	311.129	-0.113406
3.55418e+06	C16H24O6	311.15	312.157	311.15	-0.0309982
2.49502e+06	C17H28O5	311.186	312.194	311.186	-0.018873
3.12248e+07	C18H32O4	311.223	312.23	311.223	-0.0336538
8050299	C17H14O6	313.072	314.079	313.072	-0.0207163
2.20364e+06	C14H18O8	313.093	314.1	313.093	0.0443017
8.39641e+06	C18H18O5	313.108	314.115	313.108	-0.0955772
8.94562e+06	C19H22O4	313.145	314.152	313.145	0.015795
8.21492e+07	C20H26O3	313.181	314.188	313.181	-0.0218139
2.97955e+06	C17H30O5	313.202	314.209	313.202	0.0161297
4.11141e+07	C18H34O4	313.238	314.246	313.238	-0.0338831
2.05733e+06	C16H12O7	315.051	316.058	315.051	0.107478
1450915	C13H16O9	315.072	316.079	315.072	-0.0544452
1.05714e+07	C17H16O6	315.087	316.095	315.087	-0.0175468
7054461	C18H20O5	315.124	316.131	315.124	-0.0223393
6.30319e+06	C19H24O4	315.16	316.167	315.16	-0.037252
6.55715e+07	C20H28O3	315.197	316.204	315.197	-0.0376136
2.37568e+06	C17H32O5	315.218	316.225	315.218	-0.00876527
4.15314e+06	C18H36O4	315.254	316.261	315.254	-0.048022
4.36986e+06	C16H14O7	317.067	318.074	317.067	-0.00713875
7.10804e+06	C17H18O6	317.103	318.11	317.103	-0.0411378
3826382	C18H22O5	317.139	318.147	317.139	0.00439404
6910929	C19H26O4	317.176	318.183	317.176	-0.0333699
65000916	C20H30O3	317.212	318.219	317.212	-0.0481851
4779115	C16H16O7	319.082	320.09	319.082	-0.0634527
3815193	C17H20O6	319.119	320.126	319.119	0.0183483
2907420	C18H24O5	319.155	320.162	319.155	0.0420351
2.96989e+06	C15H28O7	319.176	320.183	319.176	-0.171527
8.53567e+06	C19H28O4	319.191	320.199	319.191	0.0198076
2.3484e+07	C20H32O3	319.228	320.235	319.228	-0.00335171
5.28198e+06	C17H23NO5	320.15	321.158	320.15	-0.034257
2.43743e+06	C15H14O8	321.062	322.069	321.062	-0.112196
1.46211e+06	C19H14O5	321.077	322.084	321.077	0.170539
4.8542e+06	C12H18O10	321.083	322.09	321.083	-0.100012
4367713	C16H18O7	321.098	322.105	321.098	0.0131931
1.54216e+06	C20H18O4	321.113	322.121	321.113	0.0534338
1977956	C17H22O6	321.134	322.142	321.134	-0.0886757
3.29346e+06	C18H26O5	321.171	322.178	321.171	0.0233355
1.14617e+07	C19H30O4	321.207	322.214	321.207	-0.0921669
2.97108e+07	C20H34O3	321.244	322.251	321.244	-0.0441061
1.30297e+06	C18H12O6	323.056	324.063	323.056	-0.047819
2769745	C15H16O8	323.077	324.085	323.077	0.0725902
4.21956e+06	C19H16O5	323.093	324.1	323.092	0.517704
2.53862e+07	C12H20O10	323.098	324.106	323.098	-0.0683507
3.14172e+06	C16H20O7	323.114	324.121	323.114	0.0287229
1.93771e+06	C20H20O4	323.129	324.136	323.129	0.152936
1.97333e+06	C17H24O6	323.15	324.157	323.15	0.0465638
4.23535e+06	C18H28O5	323.186	324.194	323.186	-0.035848
5.86966e+06	C19H32O4	323.223	324.23	323.223	-0.0346588
3.50095e+06	C18H14O6	325.072	326.079	325.072	-0.0577659
4.34558e+06	C15H18O8	325.093	326.1	325.093	-0.0699616
6.40792e+06	C19H18O5	325.108	326.115	325.108	-0.060874
1.33182e+06	C12H22O10	325.114	326.121	325.114	-0.552533
1.60685e+06	C16H22O7	325.129	326.137	325.129	-0.158922
3.4181e+06	C20H22O4	325.145	326.152	325.145	0.0421041
6721780	C18H30O5	325.202	326.209	325.202	-0.0602729
2.36236e+06	C19H34O4	325.238	326.246	325.238	-0.0183215
1.91309e+06	C17H12O7	327.051	328.058	327.051	-0.134002
3.61843e+06	C14H16O9	327.072	328.079	327.072	-0.0750998
1.42161e+07	C18H16O6	327.087	328.095	327.087	-0.0624093
2.95053e+06	C15H20O8	327.109	328.116	327.109	-0.094035
7154735	C19H20O5	327.124	328.131	327.124	-0.0292318
7.36363e+06	C20H24O4	327.16	328.167	327.16	0.0289256
1.45964e+06	C21H28O3	327.197	328.204	327.197	0.202242
1.22575e+07	C18H32O5	327.218	328.225	327.218	-0.0472282
1.19972e+06	C19H36O4	327.254	328.261	327.254	0.222331
3.5894e+06	C17H14O7	329.067	330.074	329.067	-0.111794
4.12051e+06	C14H18O9	329.088	330.095	329.088	-0.0547678
9.60241e+06	C18H18O6	329.103	330.11	329.103	-0.000957384
7.48137e+06	C19H22O5	329.139	330.147	329.139	-0.0485594
1.90918e+07	C20H26O4	329.176	330.183	329.176	-0.0528417
1.21953e+06	C17H30O6	329.197	330.204	329.197	0.0559481
9.39096e+06	C18H34O5	329.233	330.241	329.233	-0.0410046
1189517	C16H12O8	331.046	332.053	331.046	-0.16842
6.47065e+06	C17H16O7	331.082	332.09	331.082	-0.02662
6.15185e+06	C18H20O6	331.119	332.126	331.119	-0.0507516
3.83112e+06	C19H24O5	331.155	332.162	331.155	-0.0477827
22172162	C20H28O4	331.191	332.199	331.191	0.0138853
1.87196e+07	C18H36O5	331.249	332.256	331.249	0.000959297
2.29778e+06	C16H14O8	333.062	334.069	333.062	-0.127711
4.19197e+06	C17H18O7	333.098	334.105	333.098	-0.0750665
2.78038e+06	C18H22O6	333.134	334.142	333.134	-0.0670249
3914382	C19H26O5	333.171	334.178	333.171	0.0693896
7.04594e+07	C20H30O4	333.207	334.214	333.207	-0.00995534
1.762e+06	C18H25NO5	334.166	335.173	334.166	0.117935
3.15385e+06	C16H16O8	335.077	336.085	335.077	-0.0476199
1.68117e+06	C20H16O5	335.093	336.1	335.092	0.0483732
1832339	C13H20O10	335.098	336.106	335.098	0.0818714
2.59851e+06	C17H20O7	335.114	336.121	335.114	-0.0931808
1.20791e+06	C21H20O4	335.129	336.136	335.129	0.00756399
1.91123e+06	C18H24O6	335.15	336.157	335.15	0.0641494
4304580	C19H28O5	335.186	336.194	335.186	0.0819426
88088688	C20H32O4	335.223	336.23	335.223	-0.00109183
1350253	C15H14O9	337.056	338.064	337.057	-0.285238
2.40984e+06	C19H14O6	337.072	338.079	337.072	-0.00433614
3.95194e+06	C16H18O8	337.093	338.1	337.093	-0.0234966
3.19282e+06	C20H18O5	337.108	338.115	337.108	0.0562481
1598407	C17H22O7	337.129	338.137	337.129	-0.0167385
1.23617e+06	C21H22O4	337.144	338.152	337.145	-0.433821
1.9758e+06	C18H26O6	337.166	338.173	337.166	0.0116047
5547255	C19H30O5	337.202	338.209	337.202	0.0621174
1.09079e+07	C20H34O4	337.238	338.246	337.238	-0.00120325
1.74109e+06	C15H16O9	339.072	340.079	339.072	-0.125466
5330121	C19H16O6	339.087	340.095	339.087	-0.0282446
2.73727e+06	C16H20O8	339.109	340.116	339.109	0.0232742
4.89834e+06	C20H20O5	339.124	340.131	339.124	-0.0177036
1.40419e+06	C21H24O4	339.16	340.167	339.16	0.0478081
2.12407e+06	C18H28O6	339.181	340.189	339.181	0.0931381
4291964	C19H32O5	339.218	340.225	339.218	-0.0286022
1531879	C18H31NO5	340.213	341.22	340.213	0.0812052
3.31365e+06	C18H14O7	341.067	342.074	341.067	-0.142455
1452725	C15H18O9	341.088	342.095	341.088	-0.245862
10435403	C19H18O6	341.103	342.11	341.103	0.000158618
1.34926e+06	C12H22O11	341.109	342.116	341.109	-0.0847271
1.45838e+06	C16H22O8	341.124	342.131	341.124	-0.0374826
6.64285e+06	C20H22O5	341.139	342.147	341.139	-0.084354
1.08016e+06	C17H26O7	341.161	342.168	341.161	-0.073764
1.69783e+06	C21H26O4	341.176	342.183	341.176	-0.268795
2157180	C18H30O6	341.197	342.204	341.197	0.420639
2.90935e+06	C19H34O5	341.233	342.241	341.233	-0.0469584
1.67927e+06	C20H38O4	341.27	342.277	341.27	-0.00171432
1.3993e+06	C17H12O8	343.046	344.053	343.046	-0.213497
5.65942e+06	C18H16O7	343.082	344.09	343.082	-0.0432153
1.478e+06	C15H20O9	343.103	344.111	343.103	-0.157647
7784053	C19H20O6	343.119	344.126	343.119	0.0107936
1.72219e+06	C16H24O8	343.14	344.147	343.14	-0.0443527
11377271	C20H24O5	343.155	344.162	343.155	-0.0592782
1.84127e+06	C21H28O4	343.191	344.199	343.191	-0.0755872
2.80989e+06	C18H32O6	343.213	344.22	343.213	-0.0089921
1.82504e+06	C20H27NO4	344.187	345.194	344.187	0.0272978
2253591	C17H14O8	345.062	346.069	345.062	-0.129726
6352964	C18H18O7	345.098	346.105	345.098	-0.0358556
4.81731e+06	C19H22O6	345.134	346.142	345.134	-0.0497643
5.48462e+06	C20H26O5	345.171	346.178	345.171	-0.0186066
2008224	C21H30O4	345.207	346.214	345.207	0.0602028
2.1998e+06	C18H34O6	345.228	346.236	345.228	-0.0994558
1.17453e+06	C20H29NO4	346.202	347.21	346.202	-0.328668
3.25702e+06	C17H16O8	347.077	348.085	347.077	0.048741
1.69559e+06	C14H20O10	347.098	348.106	347.098	0.0841347
3.79146e+06	C18H20O7	347.114	348.121	347.114	-0.0136438
2.34507e+06	C19H24O6	347.15	348.157	347.15	-0.147535
8.10259e+06	C20H28O5	347.186	348.194	347.186	-0.0565234
2068846	C21H32O4	347.223	348.23	347.223	-0.0918841
2.59268e+06	C19H27NO5	348.182	349.189	348.182	0.188319
4.0486e+06	C17H18O8	349.093	350.1	349.093	-0.316121
1.89048e+06	C21H18O5	349.108	350.115	349.108	-0.100856
1845256	C18H22O7	349.129	350.137	349.129	0.0180227
2.24086e+06	C19H26O6	349.166	350.173	349.166	-0.0571297
1.35024e+07	C20H30O5	349.202	350.209	349.202	-0.0397505
2.31306e+06	C21H34O4	349.238	350.246	349.238	-0.0737673
1.58988e+06	C16H16O9	351.072	352.079	351.072	-0.298223
2.86548e+06	C20H16O6	351.087	352.095	351.087	-0.0708205
2331299	C17H20O8	351.109	352.116	351.109	-0.0588266
2.44735e+06	C21H20O5	351.124	352.131	351.124	-0.0041213
1.24945e+06	C18H24O7	351.145	352.152	351.145	-0.226974
2247421	C19H28O6	351.181	352.189	351.181	-0.0679896
11035391	C20H32O5	351.218	352.225	351.218	-0.0257247
2.25371e+06	C19H14O7	353.067	354.074	353.067	-0.0608905
2.26775e+06	C16H18O9	353.088	354.095	353.088	0.0261569
6.4606e+06	C20H18O6	353.103	354.11	353.103	-0.051327
1.24674e+06	C13H22O11	353.109	354.116	353.109	-0.475314
1360232	C17H22O8	353.124	354.131	353.124	0.0608427
2467433	C21H22O5	353.139	354.147	353.139	-0.162337
1.10082e+06	C22H26O4	353.176	354.183	353.176	-0.871321
1.99981e+06	C19H30O6	353.197	354.204	353.197	-0.0270608
4.25901e+06	C20H34O5	353.233	354.241	353.233	-0.0434754
4271911	C19H16O7	355.082	356.09	355.082	-0.0269584
2.27699e+06	C16H20O9	355.103	356.111	355.103	-0.0350393
8.35375e+06	C20H20O6	355.119	356.126	355.119	-0.016891
2133419	C21H24O5	355.155	356.162	355.155	-0.0436065
1.4351e+06	C22H28O4	355.191	356.199	355.191	-0.342637
1.82767e+06	C19H32O6	355.213	356.22	355.213	0.0892006
3.79969e+06	C20H36O5	355.249	356.256	355.249	-0.121094
2.32663e+06	C18H14O8	357.062	358.069	357.062	-0.0478227
6.62534e+06	C19H18O7	357.098	358.105	357.098	-0.0126765
1.55573e+06	C16H22O9	357.119	358.126	357.119	-0.0625973
9.5236e+06	C20H22O6	357.134	358.142	357.134	-0.00518009
1.88832e+06	C21H26O5	357.171	358.178	357.171	0.0542442
1689025	C22H30O4	357.207	358.214	357.207	-0.272146
3.2307e+06	C19H34O6	357.228	358.236	357.228	0.0492278
3410934	C18H16O8	359.077	360.084	359.077	-0.0932106
5.52021e+06	C19H20O7	359.114	360.121	359.114	0.00561091
4.56123e+06	C20H24O6	359.15	360.157	359.15	-0.072177
1.91914e+06	C21H28O5	359.186	360.194	359.186	0.0835362
1307688	C22H32O4	359.223	360.23	359.223	0.0221345
1420713	C19H36O6	359.244	360.251	359.244	0.109355
2.82159e+06	C20H27NO5	360.182	361.189	360.182	0.075111
3.56788e+06	C18H18O8	361.093	362.1	361.093	-0.0886594
1.12201e+06	C22H18O5	361.108	362.115	361.108	0.0214267
3039239	C19H22O7	361.129	362.137	361.129	0.0120969
3.6556e+06	C20H26O6	361.166	362.173	361.166	0.0780428
1.89812e+06	C21H30O5	361.202	362.209	361.202	-0.0550805
1.54088e+06	C22H34O4	361.238	362.246	361.238	0.126526
1.17548e+07	C20H29NO5	362.197	363.205	362.197	-0.0151722
1.70088e+06	C17H16O9	363.072	364.079	363.072	-0.116534
1759932	C21H16O6	363.087	364.095	363.087	0.0481599
1.76254e+06	C14H20O11	363.093	364.101	363.093	-0.160412
2447805	C18H20O8	363.109	364.116	363.109	-0.0558709
1.55006e+06	C22H20O5	363.124	364.131	363.124	-0.238598
1428628	C19H24O7	363.145	364.152	363.145	-0.0817218
3.12083e+06	C20H28O6	363.181	364.189	363.181	0.00144192
2.01231e+06	C21H32O5	363.218	364.225	363.218	-0.0499432
30445980	C20H31NO5	364.213	365.22	364.213	-0.00205498
1.45997e+06	C20H14O7	365.067	366.074	365.067	0.0609455
1.73306e+06	C17H18O9	365.088	366.095	365.088	0.137757
2.95896e+06	C21H18O6	365.103	366.11	365.103	0.313552
6.42657e+06	C14H22O11	365.109	366.116	365.109	-0.0438273
1524339	C18H22O8	365.124	366.132	365.124	0.16556
1.69697e+06	C22H22O5	365.139	366.147	365.139	-0.122139
4.25919e+06	C20H30O6	365.197	366.204	365.197	-0.0325358
2008355	C21H34O5	365.233	366.241	365.233	0.0225795
3.19859e+06	C20H16O7	367.082	368.09	367.082	-0.057946
1711482	C17H20O9	367.103	368.111	367.103	-0.0880375
3.77757e+06	C21H20O6	367.119	368.126	367.119	0.0650728
1.35936e+06	C19H28O7	367.176	368.184	367.176	0.0523137
3838250	C20H32O6	367.213	368.22	367.213	0.0183188
1.72651e+06	C21H36O5	367.249	368.256	367.249	-0.0534148
1.56134e+06	C19H14O8	369.062	370.069	369.062	-0.0474331
4834945	C20H18O7	369.098	370.105	369.098	0.010891
3652824	C21H22O6	369.134	370.142	369.134	0.233735
2.83533e+06	C20H34O6	369.228	370.236	369.228	0.101302
1401523	C21H38O5	369.265	370.272	369.265	-0.172333
2.96914e+06	C19H16O8	371.077	372.085	371.077	-0.0166451
6.28656e+06	C20H20O7	371.114	372.121	371.114	-0.00513029
2460126	C21H24O6	371.15	372.157	371.15	0.536534
1.38177e+06	C22H28O5	371.186	372.194	371.186	-0.302908
1793463	C20H36O6	371.244	372.251	371.244	-0.0524764
3.48703e+06	C19H18O8	373.093	374.1	373.093	-0.0802814
6.80274e+06	C20H22O7	373.129	374.137	373.129	0.00842212
1.84769e+06	C21H26O6	373.166	374.173	373.166	0.0540801
1709116	C20H38O6	373.26	374.267	373.26	-0.102532
1.58039e+06	C18H16O9	375.072	376.079	375.072	0.0128764
3.10244e+06	C19H20O8	375.109	376.116	375.109	0.0016666
2347834	C20H24O7	375.145	376.152	375.145	-0.13449
1.29491e+06	C21H28O6	375.181	376.189	375.181	0.314989
1.13905e+06	C20H27NO6	376.177	377.184	376.177	0.0520581
1.86579e+06	C18H18O9	377.088	378.095	377.088	-0.0137462
1885157	C22H18O6	377.103	378.11	377.103	-0.113815
1.99618e+06	C19H22O8	377.124	378.132	377.124	0.117385
1226172	C23H22O5	377.14	378.147	377.139	0.24448
1.29047e+06	C20H26O7	377.161	378.168	377.161	0.301377
1.32977e+06	C21H30O6	377.197	378.204	377.197	0.0585809
1.28668e+06	C22H34O5	377.233	378.241	377.233	-0.0445752
4459967	C20H29NO6	378.192	379.199	378.192	-0.00423102
2051003	C21H16O7	379.082	380.09	379.082	0.0129996
1.65783e+06	C18H20O9	379.103	380.111	379.103	-0.0600805
2673810	C22H20O6	379.119	380.126	379.119	0.0639927
1141822	C23H24O5	379.155	380.162	379.155	0.171005
1.47339e+06	C20H28O7	379.176	380.183	379.176	-0.0646231
1.50586e+06	C21H32O6	379.213	380.22	379.213	-0.0851726
1.29095e+06	C22H36O5	379.249	380.256	379.249	0.363702
11256598	C20H31NO6	380.208	381.215	380.208	0.026378
3.68655e+06	C21H18O7	381.098	382.105	381.098	0.0730194
1.26261e+06	C18H22O9	381.119	382.126	381.119	0.183245
2.89781e+06	C22H22O6	381.134	382.142	381.134	0.212972
1.58637e+06	C20H30O7	381.192	382.199	381.192	0.120334
1682498	C21H34O6	381.228	382.236	381.228	0.277252
2917351	C20H16O8	383.077	384.085	383.077	0.0598225
1.09685e+06	C17H20O10	383.098	384.106	383.098	0.0570121
4.85297e+06	C21H20O7	383.114	384.121	383.114	0.106636
1.12778e+06	C14H24O12	383.119	384.127	383.119	-0.591679
2.241e+06	C22H24O6	383.15	384.157	383.15	0.149797
1243244	C20H32O7	383.208	384.215	383.208	0.150571
1.92143e+06	C21H36O6	383.244	384.251	383.244	-0.0100562
3.75771e+06	C20H18O8	385.093	386.1	385.093	0.0801269
4.28448e+06	C21H22O7	385.129	386.137	385.129	0.0862941
1.57097e+06	C22H26O6	385.166	386.173	385.166	0.205104
1369624	C20H34O7	385.223	386.231	385.223	0.332474
1669999	C21H38O6	385.26	386.267	385.26	0.0683361
1.74991e+06	C19H16O9	387.072	388.079	387.072	-0.042484
4.44115e+06	C20H20O8	387.109	388.116	387.109	-0.0378826
3.1795e+06	C21H24O7	387.145	388.152	387.145	0.0270034
2.2899e+06	C19H18O9	389.088	390.095	389.088	0.12349
1151167	C23H18O6	389.103	390.11	389.103	-0.230869
3534656	C20H22O8	389.124	390.131	389.124	0.0583323
1.82394e+06	C21H26O7	389.161	390.168	389.161	0.127744
1.20651e+06	C23H34O5	389.233	390.241	389.233	0.00745734
1379050	C22H16O7	391.082	392.09	391.082	0.179835
2.63678e+06	C19H20O9	391.103	392.111	391.103	-0.11927
1888406	C23H20O6	391.119	392.126	391.119	0.0481876
3.96132e+06	C20H24O8	391.14	392.147	391.14	0.102812
2.5552e+06	C22H18O7	393.098	394.105	393.098	0.0818852
1.37568e+06	C19H22O9	393.119	394.126	393.119	-0.0332554
2.38338e+06	C23H22O6	393.135	394.142	393.134	0.401266
1735922	C22H34O6	393.228	394.236	393.228	0.110711
1965977	C21H16O8	395.077	396.085	395.077	0.206136
3.56367e+06	C22H20O7	395.114	396.121	395.114	-0.000930202
1363444	C21H32O7	395.208	396.215	395.208	0.301154
1.27286e+06	C22H36O6	395.244	396.251	395.244	0.285693
1627979	C20H31NO7	396.203	397.21	396.203	-0.0783919
3123784	C21H18O8	397.093	398.1	397.093	0.121093
3.46939e+06	C22H22O7	397.129	398.137	397.129	0.0333846
1.35338e+06	C20H30O8	397.187	398.194	397.187	0.249621
1.41162e+06	C20H16O9	399.072	400.079	399.072	0.130932
4032078	C21H20O8	399.109	400.116	399.109	0.060901
2543525	C22H24O7	399.145	400.152	399.145	0.111087
2.19409e+06	C20H18O9	401.088	402.095	401.088	0.656917
3.39831e+06	C21H22O8	401.124	402.132	401.124	0.181601
1.73547e+06	C22H26O7	401.161	402.168	401.161	0.0743765
2262961	C20H20O9	403.103	404.111	403.103	0.0950318
1176370	C24H20O6	403.119	404.126	403.119	-0.177504
2.14256e+06	C21H24O8	403.14	404.147	403.14	0.272395
1.09548e+06	C22H28O7	403.176	404.184	403.176	0.225076
1613200	C23H18O7	405.098	406.105	405.098	0.368726
1.81318e+06	C20H22O9	405.119	406.126	405.119	0.214868
1.49267e+06	C24H22O6	405.134	406.142	405.134	0.0301028
1.22157e+06	C22H16O8	407.077	408.084	407.077	-0.0889092
2305223	C23H20O7	407.114	408.121	407.114	0.258261
1653575	C16H24O12	407.119	408.127	407.119	-0.172591
2.0252e+06	C24H24O6	407.15	408.157	407.15	0.490708
2.53171e+06	C22H18O8	409.093	410.1	409.093	0.275
3.09363e+06	C23H22O7	409.129	410.137	409.129	0.169119
1234275	C21H16O9	411.072	412.08	411.072	0.376028
3.35451e+06	C22H20O8	411.109	412.116	411.109	0.148836
2.42191e+06	C23H24O7	411.145	412.152	411.145	0.45935
1.22093e+06	C21H32O8	411.202	412.21	411.202	-0.00429849
1.32427e+06	C22H36O7	411.239	412.246	411.239	0.525687
2.02853e+06	C21H18O9	413.088	414.095	413.088	0.270985
3.32705e+06	C22H22O8	413.124	414.132	413.124	0.159606
1.60076e+06	C23H26O7	413.161	414.168	413.161	0.271103
2.27818e+06	C21H34O8	413.218	414.225	413.218	0.0682919
2.5694e+06	C21H20O9	415.104	416.111	415.103	0.237133
2505743	C22H24O8	415.14	416.147	415.14	0.100585
1252516	C20H18O10	417.083	418.09	417.083	0.346694
2.11938e+06	C21H22O9	417.119	418.126	417.119	0.0706336
1.14773e+06	C25H22O6	417.134	418.141	417.134	-0.548388
2.17621e+06	C22H26O8	417.156	418.163	417.155	0.0653288
1.30711e+06	C20H20O10	419.099	420.106	419.098	0.369692
1.94541e+06	C24H20O7	419.114	420.121	419.114	0.158459
1648791	C21H24O9	419.135	420.142	419.135	0.212057
1.28581e+06	C25H24O6	419.15	420.157	419.15	0.111283
1.50808e+06	C23H32O7	419.208	420.215	419.208	0.29119
1.89731e+06	C23H18O8	421.093	422.1	421.093	0.256214
1.2847e+06	C20H22O10	421.114	422.121	421.114	0.343194
2470068	C24H22O7	421.129	422.137	421.129	0.052666
2836833	C25H26O6	421.166	422.173	421.166	-0.06131
3.07904e+06	C23H20O8	423.109	424.116	423.109	0.313848
2.47633e+06	C24H24O7	423.145	424.152	423.145	0.174683
2.00976e+06	C22H18O9	425.088	426.095	425.088	0.337211
3.31528e+06	C23H22O8	425.124	426.132	425.124	0.220984
1741006	C24H26O7	425.161	426.168	425.161	0.402546
1.67616e+06	C26H34O5	425.234	426.241	425.233	0.952327
1.22355e+06	C24H42O6	425.291	426.298	425.291	0.0350157
2.73317e+06	C22H20O9	427.104	428.111	427.103	0.357253
2791367	C23H24O8	427.14	428.147	427.14	0.293657
3030221	C22H36O8	427.234	428.241	427.234	0.223282
2650349	C22H22O9	429.119	430.127	429.119	0.356649
1.67956e+06	C23H26O8	429.156	430.163	429.155	0.466308
1.4274e+06	C25H34O6	429.228	430.235	429.228	-0.201385
1.88884e+06	C22H38O8	429.249	430.257	429.249	0.081065
1367787	C21H20O10	431.099	432.106	431.098	0.48664
1.27537e+06	C25H20O7	431.114	432.121	431.114	0.198654
1.8675e+06	C22H24O9	431.135	432.142	431.135	0.32157
2241823	C25H36O6	431.244	432.251	431.244	-0.0686704
2.88054e+06	C22H40O8	431.265	432.272	431.265	0.041499
1.38033e+06	C24H18O8	433.093	434.1	433.093	0.191933
1.38174e+06	C21H22O10	433.114	434.122	433.114	0.48521
1881881	C25H22O7	433.129	434.137	433.129	0.11702
1.26518e+06	C22H26O9	433.151	434.158	433.15	0.501026
2.21558e+06	C24H20O8	435.109	436.116	435.109	0.273272
2.09885e+06	C25H24O7	435.145	436.152	435.145	-0.0752887
1323637	C26H28O6	435.181	436.189	435.181	-0.118419
2506188	C23H32O8	435.203	436.21	435.202	0.192725
2.97096e+06	C24H22O8	437.124	438.132	437.124	0.0886457
1.82608e+06	C25H26O7	437.161	438.168	437.161	0.320249
3162451	C23H34O8	437.218	438.225	437.218	0.145425
2.1722e+06	C23H20O9	439.104	440.111	439.103	0.426516
2553643	C24H24O8	439.14	440.147	439.14	0.213789
1195139	C25H28O7	439.176	440.183	439.176	-0.145433
2.25929e+06	C23H22O9	441.119	442.127	441.119	0.326545
1734625	C24H26O8	441.156	442.163	441.155	0.138543
1532920	C22H22O10	445.114	446.122	445.114	0.456401
1263481	C26H22O7	445.129	446.137	445.129	0.419766
1.40625e+06	C23H26O9	445.15	446.158	445.15	0.148142
1589632	C25H34O7	445.223	446.23	445.223	0.0998659
1652402	C25H20O8	447.108	448.116	447.109	-0.287094
1.67041e+06	C26H24O7	447.145	448.152	447.145	0.125254
1743334	C25H36O7	447.239	448.246	447.239	0.378192
2481904	C25H22O8	449.124	450.132	449.124	0.390128
1.90343e+06	C26H26O7	449.161	450.168	449.161	0.0346384
1.64044e+06	C25H38O7	449.255	450.262	449.254	0.0692563
1.88233e+06	C24H20O9	451.103	452.111	451.103	0.00107186
2902405	C25H24O8	451.14	452.147	451.14	-0.0328015
1.40024e+06	C26H28O7	451.176	452.184	451.176	0.16023
2476398	C24H22O9	453.119	454.127	453.119	0.355726
2.111e+06	C25H26O8	453.156	454.163	453.155	0.180175
1.36647e+06	C23H34O9	453.213	454.22	453.213	0.246653
2089137	C24H24O9	455.135	456.142	455.135	0.226913
1440564	C25H28O8	455.171	456.179	455.171	0.247905
1.67005e+06	C24H26O9	457.151	458.158	457.15	0.353732
1995259	C26H34O7	457.223	458.231	457.223	0.177277
1.13998e+06	C26H20O8	459.109	460.116	459.109	0.290403
1.53243e+06	C23H24O10	459.13	460.137	459.13	0.354548
1.15138e+06	C27H24O7	459.145	460.152	459.145	-0.222528
1.23599e+06	C25H32O8	459.203	460.21	459.202	0.176462
7681431	C26H36O7	459.239	460.246	459.239	0.0458312
2.3881e+06	C26H22O8	461.124	462.132	461.124	0.0789366
1350786	C27H26O7	461.161	462.168	461.161	0.0364876
2731228	C25H34O8	461.218	462.225	461.218	0.06527
1.99008e+07	C26H38O7	461.255	462.262	461.254	0.0788595
1.93803e+06	C25H20O9	463.104	464.111	463.103	0.188866
2.75109e+06	C26H24O8	463.14	464.147	463.14	0.138618
1.46585e+06	C27H28O7	463.176	464.184	463.176	0.356375
2.00349e+06	C25H36O8	463.234	464.241	463.234	0.215684
3452115	C26H40O7	463.27	464.277	463.27	0.0698157
2.51744e+06	C25H22O9	465.119	466.126	465.119	0.148061
2.78146e+06	C26H26O8	465.156	466.163	465.155	0.203361
2.00613e+06	C25H38O8	465.249	466.257	465.249	0.133595
1.4764e+06	C24H20O10	467.099	468.106	467.098	0.342211
2.82241e+06	C25H24O9	467.135	468.142	467.135	0.000587708
1.63986e+06	C26H28O8	467.171	468.178	467.171	0.0712536
1.88469e+06	C25H40O8	467.265	468.272	467.265	0.171374
1.76746e+06	C24H22O10	469.114	470.122	469.114	0.47339
2227456	C25H26O9	469.151	470.158	469.15	0.277641
1.32812e+06	C25H28O9	471.166	472.173	471.166	-0.0576158
1.47339e+06	C27H22O8	473.124	474.131	473.124	-0.145636
1481799	C24H26O10	473.145	474.153	473.145	0.277698
2527565	C26H34O8	473.218	474.225	473.218	0.189023
1410896	C27H38O7	473.255	474.262	473.254	0.211537
1303486	C26H20O9	475.103	476.111	475.103	-0.328442
2064193	C27H24O8	475.14	476.147	475.14	-0.143423
5.71664e+06	C26H36O8	475.234	476.241	475.234	0.108348
2.65418e+06	C26H22O9	477.119	478.126	477.119	0.166034
2.21207e+06	C27H26O8	477.156	478.163	477.155	0.199032
6.11941e+06	C26H38O8	477.249	478.257	477.249	0.0864807
2434533	C26H24O9	479.135	480.142	479.135	0.113186
1.75127e+06	C27H28O8	479.171	480.178	479.171	0.066079
7840240	C26H40O8	479.265	480.272	479.265	0.0899908
1789111	C25H22O10	481.114	482.121	481.114	0.17137
2361914	C26H26O9	481.151	482.158	481.15	0.271707
2383429	C26H42O8	481.281	482.288	481.281	0.273032
1.89505e+06	C25H24O10	483.13	484.137	483.13	0.347384
1359121	C26H28O9	483.166	484.173	483.166	0.186639
1.32487e+06	C25H40O9	483.26	484.267	483.26	0.48683
2.37592e+06	C26H44O8	483.296	484.304	483.296	0.0622343
1496124	C25H26O10	485.145	486.153	485.145	0.194469
1.40008e+06	C28H24O8	487.14	488.147	487.14	0.0737069
1557400	C27H22O9	489.119	490.126	489.119	-0.0137605
1611846	C28H26O8	489.156	490.163	489.155	0.261423
2.99545e+06	C27H24O9	491.135	492.142	491.135	0.00267351
1581818	C28H28O8	491.171	492.179	491.171	0.318584
1458303	C26H36O9	491.229	492.236	491.229	0.44228
1.52772e+06	C26H22O10	493.114	494.121	493.114	0.0645419
2.7951e+06	C27H26O9	493.151	494.158	493.15	0.238944
1.19962e+06	C28H30O8	493.187	494.194	493.187	0.0573867
2191712	C26H38O9	493.244	494.252	493.244	0.0602248
1.80362e+06	C27H28O9	495.166	496.174	495.166	0.387034
6.91629e+06	C26H40O9	495.26	496.267	495.26	0.203774
1.65584e+06	C26H26O10	497.146	498.153	497.145	0.450086
7.50511e+06	C26H42O9	497.276	498.283	497.276	0.164136
2071043	C28H24O9	503.135	504.142	503.135	0.102919
1.65049e+06	C28H40O8	503.265	504.272	503.265	0.244829
1.77458e+06	C27H22O10	505.114	506.121	505.114	-0.0328738
3.39997e+06	C28H26O9	505.151	506.158	505.15	0.274907
2.04567e+06	C27H24O10	507.13	508.137	507.13	0.32712
2536851	C28H28O9	507.166	508.173	507.166	0.233988
2102791	C27H26O10	509.145	510.153	509.145	0.334178
1.43353e+06	C28H30O9	509.182	510.189	509.182	0.272382
1345406	C26H24O11	511.125	512.132	511.125	0.584337
1.61166e+06	C26H40O10	511.255	512.262	511.255	0.235295
1399762	C26H26O11	513.14	514.148	513.14	0.352268
1.55495e+06	C26H42O10	513.271	514.278	513.271	0.402881
2046467	C29H26O9	517.15	518.158	517.15	0.131073
2075785	C28H24O10	519.13	520.137	519.13	-0.00693609
2.49495e+06	C29H28O9	519.166	520.174	519.166	0.47595
2.13425e+06	C28H26O10	521.145	522.153	521.145	0.293118
1.63216e+06	C29H30O9	521.182	522.189	521.182	-0.0414856
1.45809e+06	C27H24O11	523.125	524.132	523.125	0.100029
1911722	C28H28O10	523.161	524.168	523.161	0.360595
1282550	C30H26O9	529.15	530.158	529.15	0.0461877
1.45035e+06	C30H28O9	531.166	532.173	531.166	0.234222
1832982	C29H26O10	533.145	534.153	533.145	0.192497
1.36092e+06	C30H30O9	533.182	534.189	533.182	0.214544
1.36894e+06	C28H24O11	535.125	536.132	535.125	-0.101843
1.7744e+06	C29H28O10	535.161	536.169	535.161	0.491231
1548362	C28H26O11	537.14	538.148	537.14	0.146351
1458032	C30H26O10	545.146	546.153	545.145	0.381748
1.63104e+06	C30H28O10	547.161	548.168	547.161	-0.0181457
1.32861e+06	C30H30O10	549.177	550.184	549.177	0.480227
1.08139e+06	C29H30O11	553.172	554.179	553.172	0.0682977
1426283	C31H28O10	559.161	560.168	559.161	-0.0410173
1279901	C30H26O11	561.14	562.147	561.14	-0.477812
1.38039e+06	C31H30O10	561.177	562.184	561.177	0.372624
1509633	C30H28O11	563.156	564.163	563.156	0.464155
1.00442e+06	C31H32O10	563.192	564.2	563.192	0.229783
1313810	C30H30O11	565.172	566.179	565.172	0.307181
1.21044e+06	C36H56O5	567.405	568.413	567.405	-0.0522765
1606618	C36H58O5	569.421	570.429	569.421	0.225174
1396184	C32H30O10	573.177	574.184	573.177	0.283104
1.43899e+06	C31H28O11	575.156	576.163	575.156	0.533233
1.06807e+06	C30H26O12	577.135	578.142	577.135	-0.250621
1.27172e+06	C31H30O11	577.171	578.179	577.172	-0.166402
1.2527e+06	C33H32O10	587.192	588.2	587.192	0.0361854

## Sheet: Coastal Plain-Wild (11 02 2022)
Abundance	Formula	exp_mass	neutral_mass	theor_mass	err_ppm	err_ppm
1.48038e+06	454343	C7H6O3	137.024	138.032	137.024	-0.00828362
1642954	688557	C6H10O4	145.051	146.058	145.051	0.0830269
1409496	689352	C5H8O5	147.03	148.037	147.03	-0.000662567
3875186	1.48972e+06	C5H10O5	149.046	150.053	149.046	0.0364332
5341401	2.099e+06	C8H8O3	151.04	152.047	151.04	0.0447685
1.0601e+06	240654	C7H6O4	153.019	154.027	153.019	0.169984
1.88936e+06	785513	C9H16O2	155.108	156.115	155.108	0.0110605
1339796	552491	C6H6O5	157.014	158.022	157.014	0.0956975
2.85944e+06	1.2617e+06	C9H18O2	157.123	158.131	157.123	-0.0449521
1895430	764301	C6H8O5	159.03	160.037	159.03	0.0599064
1524681	696627	C9H6O3	161.024	162.032	161.024	0.0760795
2.52612e+07	5.64614e+06	C6H10O5	161.046	162.053	161.046	-0.0348513
1.37966e+06	500659	C10H10O2	161.061	162.068	161.061	0.0414461
5.61311e+06	2.08442e+06	C9H8O3	163.04	164.047	163.04	0.0688354
3142990	1.31359e+06	C6H12O5	163.061	164.068	163.061	-0.0358556
1.33972e+06	587864	C10H12O2	163.076	164.084	163.076	-0.0366759
7597500	3.06808e+06	C8H6O4	165.019	166.027	165.019	0.0160664
6.07204e+06	2.27495e+06	C9H10O3	165.056	166.063	165.056	-0.0363882
1.0828e+07	4.37831e+06	C8H8O4	167.035	168.042	167.035	-0.00159222
1.9268e+06	704240	C9H12O3	167.071	168.079	167.071	-0.0760225
4.16185e+06	1.38435e+06	C10H16O2	167.108	168.115	167.108	0.0113734
1784320	204862	C7H7NO4	168.03	169.038	168.03	-0.0300346
838153	35008	C6H5NO5	170.009	171.017	170.009	0.00817584
2.20467e+06	971188	C9H16O3	171.103	172.11	171.103	-0.0264237
1.59183e+06	641897	C10H20O2	171.139	172.146	171.139	0.0455544
1.1624e+06	317432	C7H10O5	173.046	174.053	173.046	0.0335392
1.18626e+06	378597	C11H10O2	173.061	174.068	173.061	0.132721
1.16118e+06	460955	C9H18O3	173.118	174.126	173.118	-0.0332105
2030755	884490	C6H8O6	175.025	176.032	175.025	0.0343696
3107236	874731	C10H8O3	175.04	176.047	175.04	-0.0220687
1.33346e+06	429857	C11H12O2	175.076	176.084	175.076	0.00854318
1.55272e+06	370025	C9H6O4	177.019	178.027	177.019	-0.0147661
3032978	1.40587e+06	C6H10O6	177.04	178.048	177.04	-0.0814613
8.45773e+06	3.2834e+06	C10H10O3	177.056	178.063	177.056	-0.0833374
1.24746e+06	524721	C11H14O2	177.092	178.099	177.092	0.0277943
2.18966e+06	873300	C9H8O4	179.035	180.042	179.035	0.00287196
5455818	2.05592e+06	C6H12O6	179.056	180.063	179.056	-0.00754273
3.62448e+06	1.386e+06	C10H12O3	179.071	180.079	179.071	-0.0155125
5932171	2.4058e+06	C9H10O4	181.051	182.058	181.051	0.00583832
2.27291e+06	924542	C10H14O3	181.087	182.094	181.087	-0.0233265
1.40768e+06	221583	C8H9NO4	182.046	183.053	182.046	0.0532307
1.19973e+06	402106	C8H8O5	183.03	184.037	183.03	-0.100418
1.5363e+06	572015	C9H12O4	183.066	184.074	183.066	-0.0146205
2.70761e+06	1.31121e+06	C10H16O3	183.103	184.11	183.103	-0.0440052
1662384	716025	C11H20O2	183.139	184.146	183.139	0.0200257
1.031e+06	337872	C8H10O5	185.046	186.053	185.046	0.0766724
1612868	225457	C12H10O2	185.061	186.068	185.061	0.0168209
1.3938e+06	567809	C9H14O4	185.082	186.089	185.082	-0.00669256
3321073	1.42894e+06	C10H18O3	185.118	186.126	185.118	-0.00244971
1.13419e+06	368220	C8H12O5	187.061	188.068	187.061	-0.0424794
1.56862e+06	384367	C12H12O2	187.076	188.084	187.076	-0.075096
3330580	1.25626e+06	C9H16O4	187.098	188.105	187.098	-0.0893096
5136686	1.48186e+06	C11H10O3	189.056	190.063	189.056	-0.0108803
1.56318e+06	470235	C12H14O2	189.092	190.099	189.092	0.0279933
5.51273e+06	1.45167e+06	C10H8O4	191.035	192.042	191.035	-0.0989968
3976003	1.44486e+06	C7H12O6	191.056	192.063	191.056	-0.0134686
5053635	1.54244e+06	C11H12O3	191.071	192.079	191.071	-0.0854968
2.1826e+06	827377	C12H16O2	191.108	192.115	191.108	0.00243263
9.08535e+06	3.31588e+06	C10H10O4	193.051	194.058	193.051	-0.00239998
2239997	839618	C11H14O3	193.087	194.094	193.087	-0.0586121
1.32265e+06	316386	C9H8O5	195.03	196.037	195.03	0.0657561
1.01021e+07	3.96717e+06	C10H12O4	195.066	196.074	195.066	-0.0750733
1570481	632636	C11H16O3	195.103	196.11	195.103	0.0248308
2.70239e+06	988796	C12H20O2	195.139	196.146	195.139	-0.0654663
4.21603e+06	1.63921e+06	C9H10O5	197.046	198.053	197.046	-0.0553565
1384394	62126.6	C13H10O2	197.061	198.068	197.061	-0.12066
2235189	746010	C10H14O4	197.082	198.089	197.082	-0.0665057
3.19813e+06	1.41839e+06	C11H18O3	197.118	198.126	197.118	-0.0317203
1.10285e+07	3.76774e+06	C12H22O2	197.155	198.162	197.155	-0.0398419
1.61776e+06	158859	C12H8O3	199.04	200.047	199.04	-0.0382031
1.31609e+06	600904	C9H12O5	199.061	200.068	199.061	-0.0885581
2770656	358296	C13H12O2	199.076	200.084	199.076	0.00273396
2.73712e+06	1.014e+06	C10H16O4	199.098	200.105	199.098	-0.0566114
4.14512e+06	1.76049e+06	C11H20O3	199.134	200.141	199.134	-0.0741415
9.52138e+06	2.00441e+06	C12H24O2	199.17	200.178	199.17	-0.0222268
976093	246152	C11H6O4	201.019	202.027	201.019	0.0832264
4653150	1.10608e+06	C12H10O3	201.056	202.063	201.056	-0.0692685
1.88818e+06	530773	C13H14O2	201.092	202.099	201.092	-0.0584224
3.4383e+06	1.16757e+06	C10H18O4	201.113	202.121	201.113	-0.0187135
3.35352e+06	1.04634e+06	C11H8O4	203.035	204.042	203.035	-0.00264759
4.9033e+06	1.33649e+06	C8H12O6	203.056	204.063	203.056	-0.014287
7.45434e+06	1.79531e+06	C12H12O3	203.071	204.079	203.071	-0.020829
2.12054e+06	594833	C13H16O2	203.108	204.115	203.108	-0.0497822
6.43737e+06	267938	C7H10O7	205.035	206.043	205.035	-0.0745432
8605524	2.33651e+06	C11H10O4	205.051	206.058	205.051	0.0932049
2234474	854888	C8H14O6	205.072	206.079	205.072	-0.0842862
4583594	1.47453e+06	C12H14O3	205.087	206.094	205.087	-0.0150655
4.61056e+06	1.78562e+06	C13H18O2	205.123	206.131	205.123	-0.0384002
2.0372e+06	698927	C10H8O5	207.03	208.037	207.03	0.00222074
5.63528e+06	2.50437e+06	C7H12O7	207.051	208.058	207.051	-0.0524528
8.50265e+06	3.06034e+06	C11H12O4	207.066	208.074	207.066	-0.0252245
2.5748e+06	880848	C12H16O3	207.103	208.11	207.103	0.0122095
1209403	397076	C13H20O2	207.139	208.146	207.139	0.0731715
2.14128e+06	504040	C10H11NO4	208.062	209.069	208.062	-0.0931149
4.74683e+06	1.73897e+06	C10H10O5	209.046	210.053	209.046	-0.0194816
6.79013e+06	2.7132e+06	C11H14O4	209.082	210.089	209.082	-0.0166725
3.48833e+06	1.31596e+06	C12H18O3	209.118	210.126	209.118	-0.0186234
4307958	1.3349e+06	C13H22O2	209.155	210.162	209.155	-0.0472197
1.72047e+06	48907.8	C13H8O3	211.04	212.047	211.04	0.00768185
4.28496e+06	1.68764e+06	C10H12O5	211.061	212.068	211.061	-0.0586901
2475334	85471	C14H12O2	211.076	212.084	211.076	-0.0890291
3.01477e+06	1.17507e+06	C11H16O4	211.098	212.105	211.098	-0.0318563
4.17786e+06	1.7496e+06	C12H20O3	211.134	212.141	211.134	-0.0281294
3.74531e+06	693638	C13H24O2	211.17	212.178	211.17	0.0236691
3.76054e+06	235840	C13H10O3	213.056	214.063	213.056	0.0307141
1567343	591248	C10H14O5	213.077	214.084	213.077	-0.106502
2.72459e+06	370390	C14H14O2	213.092	214.099	213.092	0.0526121
3277040	1.19202e+06	C11H18O4	213.113	214.121	213.113	-0.0140623
8874566	3.59403e+06	C12H22O3	213.15	214.157	213.15	-0.0299854
1697735	183001	C13H26O2	213.186	214.193	213.186	0.0880881
3.99866e+06	845418	C12H8O4	215.035	216.042	215.035	-0.0623437
1486299	486781	C9H12O6	215.056	216.063	215.056	0.0271026
6833350	1.30593e+06	C13H12O3	215.071	216.079	215.071	0.0135163
1.33121e+06	428471	C10H16O5	215.092	216.1	215.092	-0.0344963
1.82008e+06	506924	C14H16O2	215.108	216.115	215.108	-0.0369708
2.67958e+06	1.23239e+06	C11H20O4	215.129	216.136	215.129	-0.004003
3.37521e+07	1.3979e+07	C12H24O3	215.165	216.173	215.165	-0.0327319
6.33565e+06	1.7417e+06	C12H10O4	217.051	218.058	217.051	-0.0079017
1.69699e+06	463437	C9H14O6	217.072	218.079	217.072	-0.0178755
6495735	1.87533e+06	C13H14O3	217.087	218.094	217.087	-0.0528834
3.94824e+06	1.64455e+06	C14H18O2	217.123	218.131	217.123	-0.0497138
2.64538e+06	903543	C11H8O5	219.03	220.037	219.03	-0.0257531
3.63179e+06	1.43121e+06	C8H12O7	219.051	220.058	219.051	-0.0574479
9424171	2.97559e+06	C12H12O4	219.066	220.074	219.066	0.0196426
3743788	1.17585e+06	C13H16O3	219.103	220.11	219.103	-0.0499193
6.23108e+06	2.30427e+06	C14H20O2	219.139	220.146	219.139	0.0336218
5.24964e+06	1.92154e+06	C11H10O5	221.046	222.053	221.046	-0.0518832
2.11526e+07	5.41495e+06	C8H14O7	221.067	222.074	221.067	0.00542137
6.48595e+06	2.41771e+06	C12H14O4	221.082	222.089	221.082	-0.00914656
3.69964e+06	1.32229e+06	C13H18O3	221.118	222.126	221.118	-0.0281007
3758611	918612	C14H22O2	221.155	222.162	221.155	-0.0461485
1.23387e+06	389635	C10H8O6	223.025	224.032	223.025	-0.194903
970470	52369.3	C7H12O8	223.046	224.053	223.046	-0.0751593
6837756	2.59391e+06	C11H12O5	223.061	224.068	223.061	-0.00524382
4426237	1.52023e+06	C12H16O4	223.098	224.105	223.098	-0.013322
5.06726e+06	2.0578e+06	C13H20O3	223.134	224.141	223.134	-0.0695814
6663082	1.11987e+06	C14H24O2	223.17	224.178	223.17	-0.0276861
2.62343e+06	1.24969e+06	C10H10O6	225.04	226.048	225.04	-0.0398969
2225817	150566	C14H10O3	225.056	226.063	225.056	0.0280723
3682202	1.24722e+06	C11H14O5	225.077	226.084	225.077	-0.0854953
1646832	162280	C15H14O2	225.092	226.099	225.092	-0.0462824
3065542	1.12866e+06	C12H18O4	225.113	226.12	225.113	-0.0678385
4008818	1.57609e+06	C13H22O3	225.15	226.157	225.15	-0.0205619
9.86316e+06	545093	C14H26O2	225.186	226.193	225.186	-0.0572995
1.69256e+06	48571.9	C13H8O4	227.035	228.042	227.035	0.0175515
2543423	1.10736e+06	C10H12O6	227.056	228.063	227.056	0.0207278
4.25965e+06	589612	C14H12O3	227.071	228.079	227.071	-0.0241498
2.39874e+06	599012	C15H16O2	227.108	228.115	227.108	-0.0702216
4091202	1.45013e+06	C12H20O4	227.129	228.136	227.129	-0.0289031
5.63454e+06	2.12615e+06	C13H24O3	227.165	228.173	227.165	-0.0521727
7161584	468596	C14H28O2	227.202	228.209	227.202	-0.0118967
5.53001e+06	956943	C13H10O4	229.051	230.058	229.051	-0.068903
1752132	458828	C10H14O6	229.072	230.079	229.072	-0.0431457
6.51552e+06	1.18954e+06	C14H14O3	229.087	230.094	229.087	-0.0163508
2266481	760252	C15H18O2	229.123	230.131	229.123	-0.00118523
4.98192e+06	1.6317e+06	C12H22O4	229.145	230.152	229.145	-0.0184574
1.6487e+06	630468	C12H8O5	231.03	232.037	231.03	-0.0430763
1.34984e+06	545917	C9H12O7	231.051	232.058	231.051	-0.064081
9.33384e+06	2.50649e+06	C13H12O4	231.066	232.074	231.066	-0.0620744
1.25943e+06	587665	C10H16O6	231.087	232.095	231.087	-0.145549
4699475	1.37247e+06	C14H16O3	231.103	232.11	231.103	-0.0914066
3770922	1.2759e+06	C15H20O2	231.139	232.146	231.139	-0.0113158
4327953	1.51816e+06	C12H10O5	233.046	234.053	233.046	0.0241422
3.46826e+06	1.33229e+06	C9H14O7	233.067	234.074	233.067	-0.0740138
8332136	2.77284e+06	C13H14O4	233.082	234.089	233.082	-0.0216157
3.51887e+06	1.45089e+06	C14H18O3	233.118	234.126	233.118	-0.016959
1.09442e+07	2.51355e+06	C15H22O2	233.155	234.162	233.155	-0.0178555
2.26961e+06	835084	C11H8O6	235.025	236.032	235.025	0.0161288
6.65161e+06	2.47174e+06	C12H12O5	235.061	236.068	235.061	-1.53366e-05
1.37957e+06	579725	C9H16O7	235.082	236.09	235.082	-0.0244774
4.69372e+06	1.97124e+06	C13H16O4	235.098	236.105	235.098	0.0401764
7997236	2.86873e+06	C14H20O3	235.134	236.141	235.134	-0.0229723
5.6958e+06	921301	C15H24O2	235.17	236.178	235.17	-0.000996051
2.59063e+06	1.01261e+06	C11H10O6	237.04	238.048	237.04	0.0657547
925995	127636	C15H10O3	237.056	238.063	237.056	0.110128
2895446	1.13564e+06	C8H14O8	237.062	238.069	237.062	-0.0433592
6.15706e+06	2.13843e+06	C12H14O5	237.077	238.084	237.077	0.0110978
3.43753e+06	1.38414e+06	C13H18O4	237.113	238.121	237.113	-0.0267441
5.50349e+06	2.02408e+06	C14H22O3	237.15	238.157	237.15	0.026122
2.20276e+06	103092	C15H26O2	237.186	238.193	237.186	0.0344703
1.00122e+06	206202	C14H8O4	239.035	240.042	239.035	0.0657128
3864622	1.38349e+06	C11H12O6	239.056	240.063	239.056	-0.0687377
2632324	320099	C15H12O3	239.071	240.079	239.071	0.0489977
2.43572e+06	804209	C12H16O5	239.092	240.1	239.092	-0.048363
1.2328e+06	328351	C16H16O2	239.108	240.115	239.108	0.0518616
3.24937e+06	1.28965e+06	C13H20O4	239.129	240.136	239.129	-0.0221644
7.28112e+06	3.03981e+06	C14H24O3	239.165	240.173	239.165	0.00027885
1.37247e+06	65581.6	C15H28O2	239.202	240.209	239.202	0.156349
3028919	487570	C14H10O4	241.051	242.058	241.051	-0.017683
3.85828e+06	799258	C15H14O3	241.087	242.094	241.087	-0.0255721
1621308	407354	C16H18O2	241.123	242.131	241.123	-0.0392408
4.48087e+06	1.6739e+06	C13H22O4	241.145	242.152	241.145	-0.0965372
1.24304e+07	4.78649e+06	C14H26O3	241.181	242.188	241.181	-0.0474308
2934808	51799.5	C15H30O2	241.217	242.225	241.217	-0.0169171
2474205	834626	C13H25NO3	242.176	243.183	242.176	-0.00783795
1.4655e+06	251125	C13H8O5	243.03	244.037	243.03	0.0339131
7787336	1.74732e+06	C14H12O4	243.066	244.074	243.066	-0.0210366
1.23519e+06	414798	C11H16O6	243.087	244.095	243.087	-0.11352
4.75988e+06	1.0891e+06	C15H16O3	243.103	244.11	243.103	-0.00960643
1.25787e+06	483301	C12H20O5	243.124	244.131	243.124	0.0748767
2019704	540084	C16H20O2	243.139	244.146	243.139	-0.0317661
3.55037e+06	1.30356e+06	C13H24O4	243.16	244.167	243.16	-0.0885901
3.05415e+07	1.09956e+07	C14H28O3	243.197	244.204	243.197	-0.0194155
3.16408e+06	948727	C13H10O5	245.046	246.053	245.046	-0.0348629
2385929	795019	C10H14O7	245.067	246.074	245.067	0.0249789
11168394	3.01909e+06	C14H14O4	245.082	246.089	245.082	0.0280847
3.83127e+06	1.5043e+06	C15H18O3	245.118	246.126	245.118	0.0621667
3.97369e+06	1.04163e+06	C16H22O2	245.155	246.162	245.155	-0.0175077
1.17516e+06	373111	C12H8O6	247.025	248.032	247.025	-0.142408
1.01021e+06	170316	C9H12O8	247.046	248.053	247.046	0.00888128
5591588	2.11473e+06	C13H12O5	247.061	248.068	247.061	0.0188163
1.60874e+06	656641	C10H16O7	247.082	248.09	247.082	0.00964365
6433404	2.11921e+06	C14H16O4	247.098	248.105	247.098	0.00748551
6.40926e+06	2.66501e+06	C15H20O3	247.134	248.141	247.134	0.00421796
4.08529e+06	295908	C16H24O2	247.17	248.178	247.17	-0.00267507
4.31721e+06	1.39213e+06	C12H10O6	249.04	250.048	249.04	-0.0202997
6.0662e+06	2.40838e+06	C13H14O5	249.077	250.084	249.077	0.0312438
4.25944e+06	1.4623e+06	C14H18O4	249.113	250.12	249.113	-0.0587596
9.28302e+06	3.67545e+06	C15H22O3	249.15	250.157	249.15	-0.0308107
2.6836e+06	26319.6	C16H26O2	249.186	250.193	249.186	0.116638
4382270	2.00703e+06	C12H12O6	251.056	252.063	251.056	0.00860875
1.27748e+06	164539	C16H12O3	251.071	252.079	251.071	-0.0200943
1.33771e+06	647175	C9H16O8	251.077	252.084	251.077	-0.142037
4.83706e+06	2.12395e+06	C13H16O5	251.092	252.1	251.092	-0.0426045
4.44828e+06	1.67001e+06	C14H20O4	251.129	252.136	251.129	0.0228006
12362524	4.80661e+06	C15H24O3	251.165	252.173	251.165	-0.0470379
3.79446e+06	217554	C16H28O2	251.202	252.209	251.202	-0.00702678
3198437	1.19373e+06	C11H10O7	253.035	254.043	253.035	0.0571807
1734630	409508	C15H10O4	253.051	254.058	253.051	-0.0677364
4354536	1.885e+06	C12H14O6	253.072	254.079	253.072	-0.0109581
2.59185e+06	355344	C16H14O3	253.087	254.094	253.087	-0.0410065
1.82925e+06	681876	C13H18O5	253.108	254.115	253.108	-0.0688457
1161452	374685	C17H18O2	253.123	254.131	253.123	0.17853
4.69788e+06	1.85211e+06	C14H22O4	253.145	254.152	253.145	0.00312689
7457735	2.99949e+06	C15H26O3	253.181	254.188	253.181	0.00190474
2.46651e+06	29308.6	C16H30O2	253.217	254.225	253.217	-0.109063
931878	268336	C14H8O5	255.03	256.037	255.03	-0.236109
4.53463e+06	1.86865e+06	C11H12O7	255.051	256.058	255.051	-0.0743105
4.78236e+06	698392	C15H12O4	255.066	256.074	255.066	0.0641881
3.05914e+06	605497	C16H16O3	255.103	256.11	255.103	-0.0459712
1466414	596257	C13H20O5	255.124	256.131	255.124	-0.0357197
2.44252e+06	736936	C17H20O2	255.139	256.146	255.139	-0.00423279
6.84274e+06	2.80601e+06	C14H24O4	255.16	256.167	255.16	0.0235804
7159071	2.37219e+06	C15H28O3	255.197	256.204	255.197	-0.0607719
1.36632e+07	835807	C16H32O2	255.233	256.24	255.233	0.00124672
2810988	709783	C14H10O5	257.046	258.053	257.046	-0.00351382
2.56766e+06	1.02199e+06	C11H14O7	257.067	258.074	257.067	-0.0119423
8.02503e+06	2.23823e+06	C15H14O4	257.082	258.089	257.082	-0.0182778
3006834	634525	C16H18O3	257.118	258.126	257.118	-0.0973473
1502772	510911	C13H22O5	257.139	258.147	257.139	-0.0507583
4738251	1.30788e+06	C17H22O2	257.155	258.162	257.155	-0.0384967
9.54994e+06	3.72032e+06	C14H26O4	257.176	258.183	257.176	0.0235739
2.26999e+06	650472	C15H30O3	257.212	258.22	257.212	0.033986
6.29703e+06	2.21128e+06	C14H12O5	259.061	260.068	259.061	-0.0290728
1.38322e+06	521440	C11H16O7	259.082	260.09	259.082	-0.0105201
1.08509e+07	2.74043e+06	C15H16O4	259.098	260.105	259.098	-0.0137308
3.38082e+06	1.29721e+06	C16H20O3	259.134	260.141	259.134	-0.0583606
1806334	344890	C17H24O2	259.17	260.178	259.17	0.0742088
1.27345e+06	573018	C14H28O4	259.191	260.199	259.191	-0.177433
2.46575e+06	1.00131e+06	C13H10O6	261.04	262.048	261.04	0.0480655
1660286	726914	C10H14O8	261.062	262.069	261.062	-0.0354097
6.01229e+06	2.1902e+06	C14H14O5	261.077	262.084	261.077	-0.0115042
5.98917e+06	2.3826e+06	C15H18O4	261.113	262.12	261.113	-0.0378666
6270171	2.35525e+06	C16H22O3	261.15	262.157	261.15	-0.00929275
1019529	89562.9	C17H26O2	261.186	262.193	261.186	-0.0581506
4.92541e+06	2.10925e+06	C13H12O6	263.056	264.063	263.056	0.0122747
4.44583e+06	1.47727e+06	C10H16O8	263.077	264.085	263.077	-0.00921652
4.78649e+06	1.85475e+06	C14H16O5	263.092	264.1	263.092	-0.0680396
6.15114e+06	2.46913e+06	C15H20O4	263.129	264.136	263.129	0.00121233
6.56603e+06	2.74503e+06	C16H24O3	263.165	264.173	263.165	-0.0215402
3541992	1.44751e+06	C12H10O7	265.035	266.043	265.035	-0.0112851
4.33414e+06	1.76971e+06	C13H14O6	265.072	266.079	265.072	-0.00380661
1.2723e+06	294681	C17H14O3	265.087	266.094	265.087	-0.015589
3.15331e+06	1.27112e+06	C14H18O5	265.108	266.115	265.108	-0.0158706
7.64585e+06	3.03843e+06	C15H22O4	265.145	266.152	265.145	0.0303062
7.02736e+06	2.77654e+06	C16H26O3	265.181	266.188	265.181	-0.0384859
3.24368e+06	1.1262e+06	C12H12O7	267.051	268.058	267.051	-0.0535573
2.34329e+06	516664	C16H12O4	267.066	268.074	267.066	0.136933
4.52693e+06	1.80445e+06	C13H16O6	267.087	268.095	267.087	-0.0226301
2136272	500880	C17H16O3	267.103	268.11	267.103	-0.00672231
1746173	752022	C14H20O5	267.124	268.131	267.124	0.0135099
1.40418e+06	438564	C18H20O2	267.139	268.146	267.139	-0.00340434
6.36467e+06	2.78598e+06	C15H24O4	267.16	268.167	267.16	-0.0745359
27897518	9.93552e+06	C16H28O3	267.197	268.204	267.197	0.035053
2002733	591301	C15H10O5	269.046	270.053	269.046	-0.0304955
5.49359e+06	2.27616e+06	C12H14O7	269.067	270.074	269.067	0.0277308
5.56562e+06	1.23183e+06	C16H14O4	269.082	270.089	269.082	-0.00461307
2103049	615312	C17H18O3	269.118	270.126	269.118	0.0371809
2.01469e+06	804719	C14H22O5	269.139	270.147	269.139	0.0846513
7.84641e+06	1.7255e+06	C18H22O2	269.155	270.162	269.155	-0.0302301
1.74215e+07	7.46835e+06	C15H26O4	269.176	270.183	269.176	-0.0101497
9.59531e+07	2.92995e+07	C16H30O3	269.212	270.219	269.212	-0.0379425
1.73945e+06	816399	C11H12O8	271.046	272.053	271.046	0.0343526
4.92563e+06	1.59445e+06	C15H12O5	271.061	272.068	271.061	-0.0275282
1.6275e+06	694388	C12H16O7	271.082	272.09	271.082	-0.047649
7.27588e+06	1.99854e+06	C16H16O4	271.098	272.105	271.098	0.0466728
7.679e+06	2.64125e+06	C17H20O3	271.134	272.141	271.134	0.0345018
2.15256e+06	833923	C14H24O5	271.155	272.162	271.155	-0.00986869
7.64641e+06	1.40985e+06	C18H24O2	271.17	272.178	271.17	-0.02102
5.01259e+06	1.95085e+06	C15H28O4	271.191	272.199	271.191	-0.0297445
4.23831e+07	7.85484e+06	C16H32O3	271.228	272.235	271.228	-0.0290446
2236613	822622	C14H10O6	273.04	274.048	273.04	-0.127106
7.31932e+06	3.18777e+06	C11H14O8	273.062	274.069	273.062	-0.0500182
9796638	3.46443e+06	C15H14O5	273.077	274.084	273.077	0.0315826
9704140	1.82639e+06	C16H18O4	273.113	274.121	273.113	-0.0224509
1.49776e+07	5.78373e+06	C17H22O3	273.15	274.157	273.15	-0.0181094
1.21873e+06	385033	C14H26O5	273.171	274.178	273.171	0.0658694
4.14263e+06	405589	C18H26O2	273.186	274.193	273.186	0.0325488
3.57947e+06	1.38676e+06	C14H12O6	275.056	276.063	275.056	-0.0482131
2520958	918601	C11H16O8	275.077	276.084	275.077	-0.0912226
7130666	2.66897e+06	C15H16O5	275.093	276.1	275.092	0.034696
4606936	1.86159e+06	C16H20O4	275.129	276.136	275.129	0.0502251
1.01904e+07	4.13485e+06	C17H24O3	275.165	276.173	275.165	-0.0432396
2104372	62519.8	C18H28O2	275.202	276.209	275.202	-0.100837
7328561	3.39637e+06	C14H14O6	277.072	278.079	277.072	0.0421978
4110815	1.66584e+06	C15H18O5	277.108	278.115	277.108	-0.0178927
5754509	2.49137e+06	C16H22O4	277.145	278.152	277.145	-0.0394993
3.03601e+06	1.18217e+06	C17H26O3	277.181	278.188	277.181	0.0302048
3.83156e+06	1.5866e+06	C13H12O7	279.051	280.058	279.051	-0.0446725
1.11732e+06	311746	C17H12O4	279.066	280.074	279.066	-0.0408686
1.56001e+06	819748	C10H16O9	279.072	280.079	279.072	0.00469097
4075833	1.79906e+06	C14H16O6	279.087	280.095	279.087	0.0620452
1.21151e+06	261964	C18H16O3	279.103	280.11	279.103	-0.0344749
2.9671e+06	1.11209e+06	C15H20O5	279.124	280.131	279.124	0.0423657
5.24883e+06	2.19274e+06	C16H24O4	279.16	280.167	279.16	-0.025851
2.5468e+06	863959	C17H28O3	279.197	280.204	279.197	-0.0344505
1.29294e+06	96521.2	C12H10O8	281.03	282.038	281.03	0.228139
984356	310684	C16H10O5	281.046	282.053	281.046	-0.136469
3099622	1.23981e+06	C13H14O7	281.067	282.074	281.067	0.0373424
2938685	612677	C17H14O4	281.082	282.089	281.082	-0.0464463
2.97739e+06	1.21601e+06	C14H18O6	281.103	282.11	281.103	-0.000273856
1574421	457674	C18H18O3	281.118	282.126	281.118	0.0956575
2.90144e+06	1.16703e+06	C15H22O5	281.139	282.147	281.139	-0.0304375
3369027	1.02848e+06	C19H22O2	281.155	282.162	281.155	0.0279161
7.88402e+06	3.32284e+06	C16H26O4	281.176	282.183	281.176	0.000714432
3290952	926037	C17H30O3	281.212	282.22	281.212	0.0662287
1.80113e+06	768900	C12H12O8	283.046	284.053	283.046	-0.0215168
3.52586e+06	952029	C16H12O5	283.061	284.068	283.061	-0.0395933
2417683	1.07666e+06	C13H16O7	283.082	284.09	283.082	0.00414489
5.2548e+06	1.24472e+06	C17H16O4	283.098	284.105	283.098	-0.00759505
2.52098e+06	739282	C18H20O3	283.134	284.141	283.134	0.018764
2.32041e+06	975491	C15H24O5	283.155	284.162	283.155	0.0424278
5025861	807488	C19H24O2	283.17	284.178	283.17	0.000777923
4.65764e+07	1.98314e+07	C16H28O4	283.191	284.199	283.191	0.00438358
2.26576e+06	492556	C17H32O3	283.228	284.235	283.228	-0.0698885
1.45032e+06	191476	C18H36O2	283.264	284.272	283.264	0.128133
1.49687e+06	592387	C15H10O6	285.04	286.048	285.04	-0.0174532
2.60166e+06	1.25754e+06	C12H14O8	285.062	286.069	285.062	-0.0593133
5.99217e+06	1.63218e+06	C16H14O5	285.077	286.084	285.077	0.0181659
5567891	1.36018e+06	C17H18O4	285.113	286.12	285.113	-0.0325513
8.26255e+06	3.30173e+06	C18H22O3	285.15	286.157	285.15	-0.0217508
2330434	964836	C15H26O5	285.171	286.178	285.171	0.00838843
5.08628e+06	766887	C19H26O2	285.186	286.193	285.186	0.0236388
5.34312e+07	2.22333e+07	C16H30O4	285.207	286.214	285.207	-0.0283353
4.06303e+06	1.62053e+06	C15H12O6	287.056	288.063	287.056	-0.0501564
6185865	2.81988e+06	C12H16O8	287.077	288.085	287.077	-0.0160491
13299765	4.22646e+06	C16H16O5	287.093	288.1	287.092	0.0168039
1.37104e+07	4.61138e+06	C17H20O4	287.129	288.136	287.129	0.0244003
5.20351e+06	1.69112e+06	C18H24O3	287.165	288.173	287.165	0.0677374
4.32049e+06	736982	C19H28O2	287.202	288.209	287.202	0.0354239
2.46559e+07	9.95769e+06	C16H32O4	287.223	288.23	287.223	0.0022004
1.93211e+06	877298	C11H14O9	289.057	290.064	289.057	-0.0129927
6.63906e+06	2.65498e+06	C15H14O6	289.072	290.079	289.072	-0.0148374
5602688	2.25938e+06	C16H18O5	289.108	290.115	289.108	-0.0110804
6.52472e+06	2.51529e+06	C17H22O4	289.145	290.152	289.145	0.0161117
8773851	2.93375e+06	C18H26O3	289.181	290.188	289.181	0.0322696
1933662	266289	C19H30O2	289.217	290.225	289.217	-0.0208332
2.30475e+06	951587	C14H12O7	291.051	292.058	291.051	-0.113845
3.78763e+06	1.91507e+06	C11H16O9	291.072	292.079	291.072	0.0122415
6.79298e+06	3.00804e+06	C15H16O6	291.087	292.095	291.087	-0.056351
3.27145e+06	1.42262e+06	C16H20O5	291.124	292.131	291.124	0.0268017
5.66181e+06	2.39016e+06	C17H24O4	291.16	292.167	291.16	-0.00746477
11844641	4.01641e+06	C18H28O3	291.197	292.204	291.197	-0.00886892
3.54697e+06	1.6231e+06	C14H14O7	293.067	294.074	293.067	0.0642524
1.35689e+06	384330	C18H14O4	293.082	294.089	293.082	-0.0661036
2878126	1.23028e+06	C11H18O9	293.088	294.095	293.088	-0.0679382
3.94479e+06	1.57219e+06	C15H18O6	293.103	294.11	293.103	0.0730487
2.78977e+06	1.24228e+06	C16H22O5	293.139	294.147	293.139	0.0566854
4378890	1.91328e+06	C17H26O4	293.176	294.183	293.176	0.0304682
8157879	2.11131e+06	C18H30O3	293.212	294.22	293.212	0.0294089
1.66756e+06	433583	C17H12O5	295.061	296.068	295.061	-0.0472376
3287784	1.37258e+06	C14H16O7	295.082	296.09	295.082	-0.0829507
3200148	723058	C18H16O4	295.098	296.105	295.098	0.0949118
2.26921e+06	1.03287e+06	C15H20O6	295.119	296.126	295.119	-0.105264
1.65959e+06	448136	C19H20O3	295.134	296.141	295.134	0.0394855
3826840	1.55131e+06	C16H24O5	295.155	296.162	295.155	-0.011757
8.47102e+06	388563	C20H24O2	295.17	296.178	295.17	0.0711826
3.93453e+06	1.51302e+06	C17H28O4	295.191	296.199	295.191	-0.0229324
1.79394e+07	3.52291e+06	C18H32O3	295.228	296.235	295.228	-0.0371432
1829106	825928	C13H14O8	297.062	298.069	297.062	0.0201093
4976414	1.61958e+06	C17H14O5	297.077	298.084	297.077	-0.0289897
2.0639e+06	919818	C14H18O7	297.098	298.105	297.098	0.0355021
3.70384e+06	956524	C18H18O4	297.113	298.12	297.113	-0.032376
1.4555e+06	465935	C15H22O6	297.134	298.142	297.134	0.0136606
10387064	3.79045e+06	C19H22O3	297.15	298.157	297.15	0.0591551
2.97446e+06	1.26739e+06	C16H26O5	297.171	298.178	297.171	0.0766731
39698212	2.00222e+06	C20H26O2	297.186	298.193	297.186	0.0299367
5930108	1.65907e+06	C17H30O4	297.207	298.214	297.207	0.0591912
9311700	1.03836e+06	C18H34O3	297.244	298.251	297.244	-0.019309
3.5621e+06	1.35789e+06	C16H12O6	299.056	300.063	299.056	0.0353706
2.46173e+06	1.11969e+06	C13H16O8	299.077	300.085	299.077	0.00445924
7.59099e+06	2.24169e+06	C17H16O5	299.092	300.1	299.092	0.00933969
4.38434e+06	1.34074e+06	C18H20O4	299.129	300.136	299.129	-0.00702258
21131861	7.38583e+06	C19H24O3	299.165	300.173	299.165	0.0355852
5964545	2.59153e+06	C16H28O5	299.186	300.194	299.186	0.0493229
66340100	4.38068e+06	C20H28O2	299.202	300.209	299.202	0.0292167
3.14556e+06	959902	C17H32O4	299.223	300.23	299.223	0.0269655
911046	205771	C18H36O3	299.259	300.266	299.259	-0.0300223
6.33092e+06	2.39398e+06	C16H14O6	301.072	302.079	301.072	0.0263428
10667731	3.34488e+06	C17H18O5	301.108	302.115	301.108	0.0236567
5.73794e+06	1.8291e+06	C18H22O4	301.145	302.152	301.145	0.0474479
7.28785e+06	2.21068e+06	C19H26O3	301.181	302.188	301.181	0.0801683
5.83813e+06	2.45809e+06	C16H30O5	301.202	302.209	301.202	0.0150579
5.30386e+06	364032	C20H30O2	301.217	302.225	301.217	0.0384328
2.26482e+06	1.00615e+06	C15H12O7	303.051	304.058	303.051	0.0178005
3254265	1.51057e+06	C12H16O9	303.072	304.079	303.072	-0.0465762
7.24522e+06	3.1996e+06	C16H16O6	303.087	304.095	303.087	-0.0203824
6.77393e+06	2.57407e+06	C17H20O5	303.124	304.131	303.124	0.0233164
4.22374e+06	1.7999e+06	C18H24O4	303.16	304.167	303.16	0.0423473
8.967e+06	2.87633e+06	C19H28O3	303.197	304.204	303.197	0.0676195
3.5769e+06	1.45286e+06	C15H14O7	305.067	306.074	305.067	0.0491927
4.97752e+06	2.04454e+06	C12H18O9	305.088	306.095	305.088	0.0162738
4.72605e+06	1.92923e+06	C16H18O6	305.103	306.11	305.103	0.0324916
2.32183e+06	1.02071e+06	C17H22O5	305.139	306.147	305.139	0.0520517
6702542	2.50581e+06	C18H26O4	305.176	306.183	305.176	0.0369873
1.01275e+07	2.32553e+06	C19H30O3	305.212	306.22	305.212	0.0741766
7260051	3.03709e+06	C15H16O7	307.082	308.09	307.082	0.0938065
2732992	1.27632e+06	C16H20O6	307.119	308.126	307.119	0.0522197
2.38364e+06	1.032e+06	C17H24O5	307.155	308.162	307.155	0.0563977
9370180	3.73522e+06	C18H28O4	307.191	308.199	307.191	0.0518143
7.00918e+06	880396	C19H32O3	307.228	308.235	307.228	0.0407433
1556590	665575	C14H14O8	309.062	310.069	309.062	0.107897
2.91977e+06	971174	C18H14O5	309.077	310.084	309.077	-0.0454061
3.52675e+06	1.33557e+06	C15H18O7	309.098	310.105	309.098	0.00336988
2.37313e+06	505256	C19H18O4	309.113	310.12	309.113	-0.0567208
1727922	769188	C16H22O6	309.134	310.142	309.134	0.163585
1.59275e+06	326839	C20H22O3	309.15	310.157	309.15	0.16443
1.56404e+07	6.13458e+06	C18H30O4	309.207	310.214	309.207	0.0213185
2368923	933218	C17H12O6	311.056	312.063	311.056	0.030683
2.89688e+06	1.22023e+06	C14H16O8	311.077	312.085	311.077	0.0240313
5.46136e+06	1.52989e+06	C18H16O5	311.093	312.1	311.092	0.04186
1.57701e+06	710962	C15H20O7	311.114	312.121	311.114	0.045781
3.15694e+06	940460	C19H20O4	311.129	312.136	311.129	-0.00559399
2.13618e+06	843148	C17H28O5	311.186	312.194	311.186	-0.00875072
3.01704e+07	1.13004e+07	C18H32O4	311.223	312.23	311.223	0.0107533
7.56485e+06	2.87585e+06	C17H14O6	313.072	314.079	313.072	-0.0247732
1.84799e+06	754690	C14H18O8	313.093	314.1	313.093	0.0561732
6871261	1.88813e+06	C18H18O5	313.108	314.115	313.108	0.0242226
9288756	3.75661e+06	C19H22O4	313.145	314.152	313.145	0.0190931
74874252	2.48006e+07	C20H26O3	313.181	314.188	313.181	0.0225583
2790327	1.1314e+06	C17H30O5	313.202	314.209	313.202	0.137527
32634936	1.2437e+07	C18H34O4	313.238	314.246	313.238	0.00955213
1.80572e+06	695169	C16H12O7	315.051	316.058	315.051	0.0423151
7623490	3.12312e+06	C17H16O6	315.087	316.095	315.087	0.0631566
6.46313e+06	2.09381e+06	C18H20O5	315.124	316.131	315.124	0.0140856
5.45654e+06	2.22136e+06	C19H24O4	315.16	316.167	315.16	0.0422002
1641884	584497	C16H28O6	315.181	316.189	315.181	0.224445
3.32481e+07	1.05238e+07	C20H28O3	315.197	316.204	315.197	0.0200243
1.4873e+06	591336	C17H32O5	315.218	316.225	315.218	-0.00551349
2268917	923477	C18H36O4	315.254	316.261	315.254	-0.0204074
3972175	1.63195e+06	C16H14O7	317.067	318.074	317.067	0.0846289
6.07112e+06	2.55172e+06	C17H18O6	317.103	318.11	317.103	0.0452914
3876605	1.53359e+06	C18H22O5	317.139	318.147	317.139	0.0232506
6964820	2.65769e+06	C19H26O4	317.176	318.183	317.176	0.000586249
15209387	3.92444e+06	C20H30O3	317.212	318.219	317.212	-0.000389782
3833263	1.57126e+06	C16H16O7	319.082	320.09	319.082	0.0451825
3.01995e+06	1.47615e+06	C17H20O6	319.119	320.126	319.119	0.0470186
2.47301e+06	1.13927e+06	C18H24O5	319.155	320.162	319.155	0.103202
1.03247e+07	4.10777e+06	C19H28O4	319.191	320.199	319.191	0.0172728
1.00516e+07	400242	C20H32O3	319.228	320.235	319.228	0.0331637
1.98004e+06	932700	C15H14O8	321.062	322.069	321.062	-0.0785011
1.2625e+06	475717	C19H14O5	321.077	322.084	321.077	0.354509
3.05051e+06	1.36103e+06	C12H18O10	321.083	322.09	321.083	-0.00918386
3235511	1.43385e+06	C16H18O7	321.098	322.105	321.098	0.0354128
1.36368e+06	450863	C20H18O4	321.113	322.12	321.113	-0.0320645
1.43419e+06	622617	C17H22O6	321.134	322.142	321.134	0.0148881
3083749	1.31024e+06	C18H26O5	321.171	322.178	321.171	0.0378223
1.54386e+07	5.92493e+06	C19H30O4	321.207	322.214	321.207	-0.00845726
1.58021e+07	243640	C20H34O3	321.244	322.251	321.244	0.00764739
1244452	491046	C18H12O6	323.056	324.063	323.056	-0.190899
2.266e+06	957406	C15H16O8	323.077	324.085	323.077	0.047708
3892667	1.18811e+06	C19H16O5	323.093	324.1	323.092	0.570275
27289445	1.12901e+07	C12H20O10	323.098	324.106	323.098	-0.0219491
2333457	922357	C16H20O7	323.114	324.121	323.114	0.16923
1831271	564249	C20H20O4	323.129	324.136	323.129	-0.151432
4.39341e+06	1.88019e+06	C18H28O5	323.186	324.194	323.186	-0.00299288
7082518	2.37086e+06	C19H32O4	323.223	324.23	323.223	0.0660616
3508497	1.12844e+06	C18H14O6	325.072	326.079	325.072	0.0542228
2.91334e+06	1.40598e+06	C15H18O8	325.093	326.1	325.093	-0.016542
5.83178e+06	1.37645e+06	C19H18O5	325.108	326.115	325.108	0.0428386
1.28411e+06	542263	C16H22O7	325.129	326.137	325.129	0.147469
3057257	967346	C20H22O4	325.145	326.152	325.145	0.139689
5.70908e+06	2.50125e+06	C18H30O5	325.202	326.209	325.202	0.0149411
1657965	578218	C19H34O4	325.238	326.246	325.238	-0.0856307
1.53985e+06	662997	C17H12O7	327.051	328.058	327.051	-0.216621
2.43959e+06	1.40712e+06	C14H16O9	327.072	328.079	327.072	-0.0153608
1.20545e+07	5.09956e+06	C18H16O6	327.087	328.095	327.087	0.0122681
2.55886e+06	1.2098e+06	C15H20O8	327.109	328.116	327.109	0.0217906
6.08326e+06	1.38868e+06	C19H20O5	327.124	328.131	327.124	0.0619098
5.11285e+06	2.03803e+06	C20H24O4	327.16	328.167	327.16	0.10636
1.02689e+07	4.27882e+06	C18H32O5	327.218	328.225	327.218	0.0180307
3138657	1.13176e+06	C17H14O7	329.067	330.074	329.067	0.0874952
3.2914e+06	1.66831e+06	C14H18O9	329.088	330.095	329.088	-0.0181625
7.30634e+06	2.76863e+06	C18H18O6	329.103	330.11	329.103	0.059887
6572644	1.86608e+06	C19H22O5	329.139	330.147	329.139	-0.0125437
1.44143e+07	5.5623e+06	C20H26O4	329.176	330.183	329.176	-0.0134829
6.68887e+06	2.6704e+06	C18H34O5	329.233	330.241	329.233	-0.0270641
4.89242e+06	2.13763e+06	C17H16O7	331.082	332.09	331.082	-0.00866001
5.25688e+06	2.18416e+06	C18H20O6	331.119	332.126	331.119	-0.00929307
3387657	1.20823e+06	C19H24O5	331.155	332.162	331.155	-0.00119533
1.34026e+07	5.44882e+06	C20H28O4	331.191	332.199	331.191	0.048141
14410935	5.97729e+06	C18H36O5	331.249	332.256	331.249	0.0349325
1.99351e+06	947934	C16H14O8	333.062	334.069	333.062	-0.151529
3560617	1.76517e+06	C17H18O7	333.098	334.105	333.098	0.0283393
2.08128e+06	973725	C18H22O6	333.134	334.142	333.134	0.0654146
3.53225e+06	1.57e+06	C19H26O5	333.171	334.178	333.171	0.0563986
2.45612e+07	9.58512e+06	C20H30O4	333.207	334.214	333.207	0.0201565
2.55457e+06	1.25812e+06	C16H16O8	335.077	336.084	335.077	-0.0841363
1.67461e+06	452072	C20H16O5	335.093	336.1	335.092	0.124629
1.39977e+06	580818	C13H20O10	335.098	336.106	335.098	-0.175398
1.94806e+06	816633	C17H20O7	335.114	336.121	335.114	0.0515068
1.04103e+06	186331	C21H20O4	335.129	336.136	335.129	-0.0542125
1.3899e+06	663749	C18H24O6	335.15	336.157	335.15	0.0773505
4.58785e+06	2.04607e+06	C19H28O5	335.186	336.194	335.186	0.0106824
132317520	4.50369e+07	C20H32O4	335.223	336.23	335.223	0.0281974
2189244	857203	C19H14O6	337.072	338.079	337.072	0.0338458
2865469	1.19824e+06	C16H18O8	337.093	338.1	337.093	0.0282972
2878952	742014	C20H18O5	337.108	338.115	337.108	0.109525
1.07307e+06	321283	C21H22O4	337.145	338.152	337.145	0.0958782
1.56136e+06	755363	C18H26O6	337.166	338.173	337.166	0.035917
6.50144e+06	2.79106e+06	C19H30O5	337.202	338.209	337.202	0.0660407
5518914	1.20098e+06	C20H34O4	337.238	338.246	337.238	0.00509986
5.13387e+06	1.85209e+06	C19H16O6	339.087	340.095	339.087	0.00407757
1.90716e+06	844053	C16H20O8	339.109	340.116	339.109	0.0650117
4.11738e+06	911855	C20H20O5	339.124	340.131	339.124	0.0325645
1309126	463327	C21H24O4	339.16	340.167	339.16	-0.107989
2.13782e+06	914842	C18H28O6	339.181	340.189	339.181	0.0655235
4.02676e+06	1.40098e+06	C19H32O5	339.218	340.225	339.218	-0.0135799
3.16492e+06	1.50936e+06	C18H14O7	341.067	342.074	341.067	-0.0524988
8.38659e+06	3.04531e+06	C19H18O6	341.103	342.11	341.103	0.0202594
4797814	1.22108e+06	C20H22O5	341.139	342.147	341.139	0.0631904
1.60174e+06	614020	C21H26O4	341.176	342.183	341.176	0.0169787
2.39248e+06	1.28111e+06	C18H30O6	341.197	342.204	341.197	0.362165
2.35515e+06	871442	C19H34O5	341.233	342.241	341.233	-0.0157083
1.06973e+06	414798	C17H12O8	343.046	344.053	343.046	-0.132839
4.28187e+06	1.84671e+06	C18H16O7	343.082	344.09	343.082	0.03803
5.88691e+06	2.26614e+06	C19H20O6	343.119	344.126	343.119	0.0400294
1.05567e+06	442340	C16H24O8	343.14	344.147	343.14	0.0796168
1.02375e+07	2.0512e+06	C20H24O5	343.155	344.162	343.155	0.0135535
1.61277e+06	482328	C21H28O4	343.191	344.199	343.191	-0.0274434
2.43628e+06	1.1797e+06	C18H32O6	343.213	344.22	343.213	-0.0116822
1.91368e+06	1.02268e+06	C17H14O8	345.062	346.069	345.062	-0.161989
4.85162e+06	2.29617e+06	C18H18O7	345.098	346.105	345.098	0.0113548
4.00076e+06	1.69962e+06	C19H22O6	345.134	346.142	345.134	-0.0109222
4.69965e+06	1.9501e+06	C20H26O5	345.171	346.178	345.171	0.0240015
1.69233e+06	629063	C21H30O4	345.207	346.214	345.207	-0.0857901
1.66647e+06	568511	C18H34O6	345.228	346.236	345.228	0.0251938
2.6343e+06	1.1809e+06	C17H16O8	347.077	348.085	347.077	-0.011248
2.79887e+06	1.13781e+06	C18H20O7	347.114	348.121	347.114	-0.0713138
1845929	845197	C19H24O6	347.15	348.157	347.15	-0.0888576
6.27454e+06	2.89736e+06	C20H28O5	347.186	348.194	347.186	0.0251383
1.77167e+06	590943	C21H32O4	347.223	348.23	347.223	0.0164904
2850344	1.30888e+06	C17H18O8	349.093	350.1	349.093	-0.335821
1771219	340277	C21H18O5	349.108	350.115	349.108	-0.0440037
1.78202e+06	901950	C19H26O6	349.166	350.173	349.166	0.0188701
9.38987e+06	4.15207e+06	C20H30O5	349.202	350.209	349.202	0.0114138
2.14848e+06	576564	C21H34O4	349.238	350.246	349.238	0.0245161
1476135	603696	C16H16O9	351.072	352.079	351.072	0.0675521
2.65235e+06	886739	C20H16O6	351.087	352.095	351.087	0.0643247
1.66381e+06	816146	C17H20O8	351.109	352.116	351.109	-0.0636917
2134547	529252	C21H20O5	351.124	352.131	351.124	0.174474
2.11078e+06	873818	C19H28O6	351.181	352.189	351.181	-0.0495416
9657537	4.33664e+06	C20H32O5	351.218	352.225	351.218	0.0622938
2023888	829592	C19H14O7	353.067	354.074	353.067	0.0226031
1555025	772807	C16H18O9	353.088	354.095	353.088	0.033968
5.40219e+06	1.69678e+06	C20H18O6	353.103	354.11	353.103	0.0186174
2.30485e+06	636055	C21H22O5	353.139	354.147	353.139	-0.0912558
1.9994e+06	1.06344e+06	C19H30O6	353.197	354.204	353.197	0.102473
3.45856e+06	1.21152e+06	C20H34O5	353.233	354.241	353.233	-0.0022989
3.89075e+06	1.48726e+06	C19H16O7	355.082	356.09	355.082	0.0504013
6.68516e+06	2.21325e+06	C20H20O6	355.119	356.126	355.119	0.0245329
1.76437e+06	690846	C21H24O5	355.155	356.162	355.155	-0.0229495
1860115	737994	C19H32O6	355.213	356.22	355.213	-0.0815777
2.70065e+06	805864	C20H36O5	355.249	356.256	355.249	0.0320832
2048204	867694	C18H14O8	357.062	358.069	357.062	0.0106185
5.10834e+06	2.15137e+06	C19H18O7	357.098	358.105	357.098	0.0281805
6.80759e+06	2.2457e+06	C20H22O6	357.134	358.142	357.134	0.0270313
1.68725e+06	545693	C21H26O5	357.171	358.178	357.171	-0.052012
3207548	1.07867e+06	C19H34O6	357.228	358.236	357.228	-0.0106505
3059210	1.22577e+06	C18H16O8	359.077	360.084	359.077	-0.104291
4.22845e+06	1.53821e+06	C19H20O7	359.114	360.121	359.114	-0.0515499
3.61226e+06	1.34387e+06	C20H24O6	359.15	360.157	359.15	-0.0560165
1562979	505208	C21H28O5	359.186	360.194	359.186	-0.0171723
1.94557e+06	1.05499e+06	C18H32O7	359.207	360.215	359.208	-0.138697
1290191	462630	C22H32O4	359.223	360.23	359.223	0.150193
3.12191e+06	1.25936e+06	C18H18O8	361.093	362.1	361.093	0.0124015
2.34486e+06	1.05741e+06	C19H22O7	361.129	362.137	361.129	0.0742262
2850848	1.20124e+06	C20H26O6	361.166	362.173	361.166	0.0490634
1.62879e+06	605408	C21H30O5	361.202	362.209	361.202	-0.0589193
2.7499e+06	818293	C22H34O4	361.238	362.246	361.238	-0.0296807
1.38183e+06	677430	C17H16O9	363.072	364.079	363.072	-0.166872
1.55781e+06	506932	C21H16O6	363.087	364.095	363.087	0.140925
1.98785e+06	956194	C18H20O8	363.109	364.116	363.109	0.160484
1.42731e+06	555237	C22H20O5	363.124	364.131	363.124	0.0590432
2559966	1.11146e+06	C20H28O6	363.181	364.189	363.181	-0.00682711
1845087	698039	C21H32O5	363.218	364.225	363.218	-0.0183868
1.29472e+06	520757	C20H14O7	365.067	366.074	365.067	0.151786
1.42699e+06	619680	C17H18O9	365.088	366.095	365.088	0.126714
3.03354e+06	906644	C21H18O6	365.103	366.11	365.103	0.249253
4.89842e+06	1.92531e+06	C14H22O11	365.109	366.116	365.109	-0.0215388
1.48606e+06	429313	C22H22O5	365.139	366.147	365.139	-0.0517725
3.24048e+06	1.41188e+06	C20H30O6	365.197	366.204	365.197	0.000704121
1.77424e+06	623592	C21H34O5	365.233	366.241	365.233	0.186072
2784813	1.11789e+06	C20H16O7	367.082	368.09	367.082	0.0853298
3536473	976072	C21H20O6	367.119	368.126	367.119	0.0660058
3.16297e+06	1.39286e+06	C20H32O6	367.213	368.22	367.213	0.00652344
1.45798e+06	694418	C19H14O8	369.062	370.069	369.062	-0.0165812
4.19804e+06	1.72592e+06	C20H18O7	369.098	370.105	369.098	0.0614777
3.23138e+06	1.20353e+06	C21H22O6	369.134	370.142	369.134	-0.0120422
3.06051e+06	1.35153e+06	C20H34O6	369.228	370.236	369.228	0.0587363
905138	199923	C21H38O5	369.265	370.272	369.265	0.112986
2.52561e+06	879709	C19H16O8	371.077	372.085	371.077	-0.011535
4.63953e+06	1.88419e+06	C20H20O7	371.114	372.121	371.114	0.0747
1.9474e+06	797093	C21H24O6	371.15	372.157	371.15	0.176234
1.15437e+06	394174	C22H28O5	371.186	372.194	371.186	-0.0793235
1.72451e+06	778761	C20H36O6	371.244	372.251	371.244	-0.00593558
3.04613e+06	1.31868e+06	C19H18O8	373.093	374.1	373.093	0.0423743
4.08553e+06	1.64542e+06	C20H22O7	373.129	374.137	373.129	0.0717429
1.43843e+06	550930	C21H26O6	373.166	374.173	373.166	0.0519307
1.49492e+06	684600	C18H16O9	375.072	376.08	375.072	0.292244
2.43371e+06	1.11186e+06	C19H20O8	375.109	376.116	375.109	-0.00984688
1.60551e+06	717476	C20H24O7	375.145	376.152	375.145	0.00262091
1.19211e+06	403245	C21H28O6	375.181	376.189	375.181	-0.032762
1.51617e+06	687317	C18H18O9	377.088	378.095	377.088	-0.0128243
1787465	598992	C22H18O6	377.103	378.11	377.103	0.00321573
1.41025e+06	635608	C19H22O8	377.124	378.132	377.124	0.160105
1182307	369612	C22H34O5	377.233	378.241	377.233	0.161825
1905507	862952	C21H16O7	379.082	380.09	379.082	0.267491
1.26367e+06	644728	C18H20O9	379.103	380.111	379.103	0.0597074
2.48752e+06	766174	C22H20O6	379.119	380.126	379.119	0.0806577
1.3281e+06	572360	C21H32O6	379.213	380.22	379.213	-0.0421764
3308672	1.36576e+06	C21H18O7	381.098	382.105	381.098	0.051072
2.6432e+06	1.04555e+06	C22H22O6	381.134	382.142	381.134	0.0298432
1525422	788841	C20H30O7	381.192	382.199	381.192	0.131132
1.49824e+06	614825	C21H34O6	381.228	382.236	381.228	0.136062
3168968	1.32516e+06	C20H16O8	383.077	384.085	383.077	-0.00424474
4104820	1.59862e+06	C21H20O7	383.114	384.121	383.114	0.0681012
1.90663e+06	623548	C22H24O6	383.15	384.157	383.15	0.122993
1445709	719688	C20H32O7	383.208	384.215	383.208	0.263557
1338702	597090	C21H36O6	383.244	384.251	383.244	-0.0753358
3.19277e+06	1.49976e+06	C20H18O8	385.093	386.1	385.093	0.172789
3.44672e+06	1.39863e+06	C21H22O7	385.129	386.137	385.129	0.0893552
1.26278e+06	401282	C22H26O6	385.166	386.173	385.166	0.257379
1.43194e+06	563980	C20H34O7	385.223	386.23	385.223	0.00752632
1.62429e+06	729746	C19H16O9	387.072	388.08	387.072	0.193952
3392951	1.44393e+06	C20H20O8	387.109	388.116	387.109	0.0892983
2.03402e+06	813496	C21H24O7	387.145	388.152	387.145	0.104205
1.34794e+06	601860	C20H36O7	387.239	388.246	387.239	0.259761
1.89931e+06	802081	C19H18O9	389.088	390.095	389.088	0.181271
2.49635e+06	1.36575e+06	C20H22O8	389.124	390.132	389.124	0.11125
1.31879e+06	573496	C22H16O7	391.082	392.09	391.082	0.196211
1419694	630070	C19H20O9	391.103	392.111	391.103	-0.261005
1.84504e+06	676789	C23H20O6	391.119	392.126	391.119	-0.044063
1.66272e+06	767452	C20H24O8	391.14	392.147	391.14	0.163833
2.34821e+06	955823	C22H18O7	393.098	394.105	393.098	0.027598
2191962	735017	C23H22O6	393.134	394.142	393.134	0.191723
1394654	647873	C22H34O6	393.228	394.236	393.228	0.273363
1674714	724784	C21H16O8	395.077	396.085	395.077	0.151057
3.24805e+06	1.20315e+06	C22H20O7	395.114	396.121	395.114	0.0780588
1.82059e+06	692435	C23H24O6	395.15	396.157	395.15	0.488215
1625312	707123	C21H32O7	395.208	396.215	395.208	0.0550821
3.01049e+06	1.40512e+06	C21H18O8	397.093	398.1	397.093	0.0906192
2939448	1.14105e+06	C22H22O7	397.129	398.137	397.129	0.114445
1251215	416434	C23H26O6	397.166	398.173	397.166	0.6162
3.3968e+06	1.68072e+06	C21H20O8	399.109	400.116	399.109	0.154505
2019821	791663	C22H24O7	399.145	400.152	399.145	0.0934873
1993463	880388	C20H18O9	401.088	402.095	401.088	0.401831
2581710	1.23781e+06	C21H22O8	401.124	402.131	401.124	0.0553648
1.4631e+06	557093	C22H26O7	401.161	402.168	401.161	0.391263
1.82597e+06	946983	C20H20O9	403.104	404.111	403.103	0.305408
1667893	765578	C21H24O8	403.14	404.147	403.14	0.124727
1.40728e+06	559283	C23H18O7	405.098	406.105	405.098	0.0409701
1361844	526463	C24H22O6	405.134	406.142	405.134	0.00253016
2.14866e+06	703680	C23H20O7	407.114	408.121	407.114	0.135456
1534542	609542	C24H24O6	407.15	408.157	407.15	0.410557
1.07008e+06	364839	C22H32O7	407.208	408.215	407.208	0.00364019
2.17331e+06	740870	C22H18O8	409.093	410.1	409.093	0.283924
2610815	912751	C23H22O7	409.129	410.137	409.129	0.187076
2.90414e+06	1.43323e+06	C22H20O8	411.109	412.116	411.109	0.163501
2.00857e+06	972987	C23H24O7	411.145	412.152	411.145	0.323838
1.85001e+06	802398	C21H18O9	413.088	414.095	413.088	0.235299
2901915	1.23447e+06	C22H22O8	413.124	414.131	413.124	0.0341089
1.27094e+06	449817	C23H26O7	413.161	414.168	413.161	0.123658
1841057	1.09691e+06	C21H34O8	413.218	414.225	413.218	-0.0161043
2046362	1.07514e+06	C21H20O9	415.104	416.111	415.103	0.247002
1836871	926673	C22H24O8	415.14	416.147	415.14	0.0958069
1.02136e+06	364314	C24H18O7	417.098	418.105	417.098	-0.0712743
1.70717e+06	783376	C21H22O9	417.119	418.126	417.119	0.0856788
1080886	266161	C25H22O6	417.135	418.142	417.134	0.408687
1.171e+06	472817	C20H20O10	419.098	420.106	419.098	0.28107
1.78022e+06	627663	C24H20O7	419.114	420.121	419.114	0.184813
1.70245e+06	699533	C23H18O8	421.093	422.1	421.093	0.235723
2.25512e+06	835275	C24H22O7	421.129	422.137	421.129	0.0982815
1.68112e+06	797582	C25H26O6	421.166	422.173	421.166	0.33038
2.58785e+06	1.22107e+06	C23H20O8	423.109	424.116	423.109	0.246968
2.35412e+06	967017	C24H24O7	423.145	424.152	423.145	0.188452
1820763	738790	C22H18O9	425.088	426.095	425.088	0.257214
2910558	1.18316e+06	C23H22O8	425.124	426.132	425.124	0.382012
1.51016e+06	562709	C24H26O7	425.161	426.168	425.161	0.206671
2.33573e+06	999050	C22H20O9	427.104	428.111	427.103	0.288341
2268024	952210	C23H24O8	427.14	428.147	427.14	0.263768
1.64109e+06	813209	C22H36O8	427.234	428.241	427.234	0.349885
2073790	992635	C22H22O9	429.119	430.126	429.119	0.0571604
1420225	598513	C23H26O8	429.156	430.163	429.155	0.276583
1628680	887842	C22H38O8	429.249	430.257	429.249	-0.0560613
1.42072e+06	601663	C21H20O10	431.098	432.106	431.098	0.211386
1.41347e+06	622387	C22H24O9	431.135	432.142	431.135	0.0949466
1903466	851035	C22H40O8	431.265	432.272	431.265	0.110864
1.2026e+06	509071	C24H18O8	433.093	434.1	433.093	0.192952
1.72062e+06	571910	C25H22O7	433.129	434.137	433.129	-0.0323634
1.36897e+06	632117	C24H34O7	433.223	434.23	433.223	0.0827981
2.06566e+06	953206	C24H20O8	435.109	436.116	435.109	0.183677
1774207	504650	C25H24O7	435.145	436.152	435.145	0.119211
988460	335803	C26H28O6	435.181	436.189	435.181	-0.051621
1.75151e+06	957137	C23H32O8	435.203	436.21	435.202	0.324175
1.3841e+06	517846	C23H18O9	437.088	438.095	437.088	0.517375
2660390	1.02561e+06	C24H22O8	437.124	438.132	437.124	0.142306
1.48064e+06	694830	C25H26O7	437.161	438.168	437.161	0.214617
2.0264e+06	841289	C23H20O9	439.104	440.111	439.103	0.239266
1887144	882883	C24H24O8	439.14	440.147	439.14	0.170609
1.77314e+06	913990	C23H22O9	441.119	442.127	441.119	0.467169
1.16476e+06	418505	C22H20O10	443.099	444.106	443.098	0.755456
1583536	756227	C23H24O9	443.135	444.142	443.135	0.575698
1.40741e+06	582116	C26H38O6	445.26	446.267	445.26	0.206613
1531625	685309	C25H20O8	447.109	448.116	447.109	0.295384
1410156	511421	C26H24O7	447.145	448.152	447.145	0.0541239
1.37078e+06	501773	C25H36O7	447.239	448.246	447.239	0.216977
2.14898e+06	1.00787e+06	C25H22O8	449.124	450.132	449.124	0.160865
1548707	772810	C26H26O7	449.161	450.168	449.161	0.305219
1745237	675889	C24H20O9	451.104	452.111	451.103	0.133519
2.44595e+06	1.09692e+06	C25H24O8	451.14	452.147	451.14	0.183911
2.14116e+06	1.0765e+06	C24H22O9	453.119	454.126	453.119	0.229032
1.67276e+06	707825	C25H26O8	453.156	454.163	453.155	0.163815
1260421	638094	C24H38O8	453.25	454.257	453.249	0.486955
1344539	583033	C23H20O10	455.099	456.106	455.098	0.351594
1.82548e+06	893263	C24H24O9	455.135	456.142	455.135	0.187998
1.08128e+06	371215	C26H20O8	459.109	460.116	459.109	0.177842
1.10095e+06	201251	C27H24O7	459.145	460.152	459.145	0.0954409
3.85279e+06	1.35255e+06	C26H36O7	459.239	460.246	459.239	0.0689217
2028110	833980	C26H22O8	461.124	462.131	461.124	0.0176836
1.16646e+06	281602	C27H26O7	461.161	462.168	461.161	0.046004
2.43196e+06	1.37184e+06	C25H34O8	461.218	462.225	461.218	0.111798
6.90774e+06	2.61072e+06	C26H38O7	461.255	462.262	461.254	0.110901
1.61678e+06	676021	C25H20O9	463.104	464.111	463.103	0.0959403
2.26019e+06	843198	C26H24O8	463.14	464.147	463.14	0.162915
1.28795e+06	563647	C27H28O7	463.176	464.184	463.176	0.114838
1.44335e+06	554294	C26H40O7	463.27	464.278	463.27	0.276794
2.29899e+06	976141	C25H22O9	465.119	466.126	465.119	0.078243
1.99794e+06	971993	C26H26O8	465.156	466.163	465.155	0.137636
1569873	739469	C25H38O8	465.25	466.257	465.249	0.367746
2336045	1.10129e+06	C25H24O9	467.135	468.142	467.135	0.174766
1.24052e+06	450248	C26H28O8	467.171	468.178	467.171	-0.0644951
2668217	1.32813e+06	C25H40O8	467.265	468.272	467.265	0.115335
1541393	724723	C24H22O10	469.114	470.122	469.114	0.538733
1.6493e+06	928285	C25H26O9	469.151	470.158	469.15	0.4772
1549048	751097	C24H24O10	471.13	472.137	471.13	0.341457
1243314	434924	C27H22O8	473.124	474.131	473.124	-0.0336746
2.05139e+06	1.05886e+06	C26H34O8	473.218	474.225	473.218	0.248906
1854061	721875	C27H24O8	475.14	476.147	475.14	0.0264162
6.13183e+06	3.42383e+06	C26H36O8	475.234	476.241	475.234	0.157865
2046585	891577	C26H22O9	477.119	478.127	477.119	0.363989
1.87259e+06	751879	C27H26O8	477.156	478.163	477.155	0.207925
3.66204e+06	1.82224e+06	C26H38O8	477.249	478.257	477.249	0.105228
1221252	531674	C25H20O10	479.098	480.106	479.098	0.130154
2130525	819496	C26H24O9	479.135	480.142	479.135	0.156364
1.41115e+06	596929	C27H28O8	479.171	480.178	479.171	0.041373
2569406	1.38405e+06	C26H40O8	479.265	480.272	479.265	0.0917604
1.38615e+06	649622	C25H22O10	481.114	482.121	481.114	0.0253707
1.34391e+06	614049	C26H42O8	481.281	482.288	481.281	0.179798
1.53842e+06	634311	C25H24O10	483.13	484.137	483.13	0.0507624
1.50669e+06	505971	C26H44O8	483.296	484.304	483.296	0.0711505
1382463	565020	C27H22O9	489.119	490.126	489.119	0.220748
1.2959e+06	439046	C28H26O8	489.155	490.163	489.155	-0.0669495
2.17667e+06	996288	C27H24O9	491.135	492.142	491.135	0.208555
1316388	369269	C28H28O8	491.171	492.178	491.171	0.0278924
1.53873e+06	638936	C26H22O10	493.114	494.121	493.114	0.366091
2.10223e+06	1.00194e+06	C27H26O9	493.15	494.158	493.15	0.0987192
1.4408e+06	810184	C27H28O9	495.166	496.173	495.166	0.0969964
2658924	1.45054e+06	C26H40O9	495.26	496.267	495.26	0.114919
1318658	584074	C26H26O10	497.145	498.153	497.145	0.194683
11672654	6.50593e+06	C26H42O9	497.276	498.283	497.276	0.10792
1.63031e+06	639516	C28H24O9	503.135	504.142	503.135	-0.128336
1.12727e+06	385894	C29H28O8	503.171	504.179	503.171	0.612461
1.58573e+06	689300	C27H22O10	505.114	506.121	505.114	0.02125
2273311	1.03543e+06	C28H26O9	505.15	506.158	505.15	0.0583701
1632001	752832	C27H24O10	507.13	508.137	507.13	0.264297
1828655	656734	C28H28O9	507.166	508.173	507.166	0.316602
1.53798e+06	670708	C27H26O10	509.145	510.153	509.145	0.152
1215346	355377	C29H24O9	515.135	516.142	515.135	0.354867
1.14831e+06	444986	C28H22O10	517.114	518.121	517.114	-0.209185
1710174	781683	C29H26O9	517.151	518.158	517.15	0.424786
1708659	823599	C28H24O10	519.13	520.137	519.13	0.172956
1782689	779258	C29H28O9	519.166	520.173	519.166	0.193109
1.72127e+06	861022	C28H26O10	521.145	522.153	521.145	0.251086
1143142	384471	C29H30O9	521.182	522.189	521.182	0.151659
1.54547e+06	602939	C29H26O10	533.145	534.153	533.145	0.181347
1236556	438249	C28H24O11	535.125	536.132	535.125	0.173505
1.23898e+06	552532	C30H26O10	545.146	546.153	545.145	0.336771
1.34835e+06	362253	C30H26O11	561.14	562.147	561.14	-0.169192
1.17259e+06	467318	C30H28O11	563.156	564.163	563.156	0.116869

## Sheet: Coastal Plain-Rx (11 06 2022)
Abundance	Formula	exp_mass	neutral_mass	theor_mass	err_ppm
2.28161e+06	C7H6O3	137.024	138.032	137.024	-0.00548364
1.03943e+06	C6H8O4	143.035	144.042	143.035	-0.0512081
996544	C8H16O2	143.108	144.115	143.108	0.0755973
2.14252e+06	C6H10O4	145.051	146.058	145.051	-0.0058474
2.57549e+06	C5H8O5	147.03	148.037	147.03	0.0424393
1.50921e+06	C9H8O2	147.045	148.052	147.045	-0.123972
6.00161e+06	C5H10O5	149.046	150.053	149.046	-0.038622
1.88833e+06	C9H10O2	149.061	150.068	149.061	-0.0242046
8.00903e+06	C8H8O3	151.04	152.047	151.04	0.0440936
2326658	C7H6O4	153.019	154.027	153.019	0.0703837
1.45018e+06	C8H10O3	153.056	154.063	153.056	0.113761
997282	C9H14O2	153.092	154.099	153.092	-0.00576378
1071291	C7H8O4	155.035	156.042	155.035	-0.0764983
2.61334e+06	C9H16O2	155.108	156.115	155.108	-0.00875077
1.87827e+06	C6H6O5	157.014	158.022	157.014	0.0442958
1.04856e+06	C7H10O4	157.051	158.058	157.051	-0.0228707
3.88396e+06	C9H18O2	157.123	158.131	157.123	-0.0818567
3093987	C6H8O5	159.03	160.037	159.03	-0.00673747
2.0087e+06	C9H6O3	161.024	162.032	161.024	0.0204985
3.85299e+07	C6H10O5	161.046	162.053	161.046	-0.047862
1.86624e+06	C10H10O2	161.061	162.068	161.061	0.0907447
1.69545e+07	C9H8O3	163.04	164.047	163.04	0.0167237
4.31319e+06	C6H12O5	163.061	164.068	163.061	-0.0861476
1.99407e+06	C10H12O2	163.076	164.084	163.076	-0.020545
2.30207e+06	C8H6O4	165.019	166.027	165.019	-0.0272238
1.2692e+06	C5H10O6	165.04	166.048	165.04	-0.0764687
8.96461e+06	C9H10O3	165.056	166.063	165.056	-0.0604256
21919280	C8H8O4	167.035	168.042	167.035	-0.00712797
2.64223e+06	C9H12O3	167.071	168.079	167.071	-0.0916974
6924600	C10H16O2	167.108	168.115	167.108	0.0390984
1474052	C7H7NO4	168.03	169.038	168.03	-0.0279651
2.09498e+06	C8H10O4	169.051	170.058	169.051	-0.0833583
1.44664e+06	C9H14O3	169.087	170.094	169.087	0.0329799
2.70832e+06	C10H18O2	169.123	170.131	169.123	-0.078204
2.11237e+06	C8H12O4	171.066	172.074	171.066	-0.0345995
3.18023e+06	C9H16O3	171.103	172.11	171.103	-0.084645
2.9841e+06	C10H20O2	171.139	172.146	171.139	0.0680652
1.98751e+06	C7H10O5	173.046	174.053	173.046	0.0326509
1.48358e+06	C11H10O2	173.061	174.068	173.061	-0.0922283
1.26308e+06	C8H14O4	173.082	174.089	173.082	-0.132872
1.33086e+06	C9H18O3	173.118	174.126	173.118	0.0720964
3.73221e+06	C6H8O6	175.025	176.032	175.025	-0.0422829
3818915	C10H8O3	175.04	176.047	175.04	-0.0294301
1.68654e+06	C11H12O2	175.076	176.084	175.076	0.00228327
2.10664e+06	C9H6O4	177.019	178.027	177.019	-0.10711
6.11014e+06	C6H10O6	177.04	178.048	177.04	-0.1755
1.31536e+07	C10H10O3	177.056	178.063	177.056	-0.138632
1.62991e+06	C11H14O2	177.092	178.099	177.092	-0.11287
4327422	C9H8O4	179.035	180.042	179.035	-0.0776073
10062250	C6H12O6	179.056	180.063	179.056	-0.124131
5062486	C10H12O3	179.071	180.079	179.071	-0.0571387
9.58776e+06	C9H10O4	181.051	182.058	181.051	-0.0377725
3244896	C10H14O3	181.087	182.094	181.087	-0.12188
1.84338e+06	C11H18O2	181.123	182.131	181.123	-0.0796708
1.61285e+06	C8H9NO4	182.046	183.053	182.046	-0.149511
1.95209e+06	C8H8O5	183.03	184.037	183.03	-0.0807668
2.54431e+06	C9H12O4	183.066	184.074	183.066	-0.0178242
4.57857e+06	C10H16O3	183.103	184.11	183.103	-0.0657098
3318499	C11H20O2	183.139	184.146	183.139	-0.162994
2.00631e+06	C8H10O5	185.046	186.053	185.046	-0.110551
1.9619e+06	C12H10O2	185.061	186.068	185.061	-0.242955
2.1661e+06	C9H14O4	185.082	186.089	185.082	-0.185315
4500782	C10H18O3	185.118	186.126	185.118	-0.0483652
2.20886e+06	C11H22O2	185.155	186.162	185.155	-0.147285
2.55435e+06	C11H8O3	187.04	188.047	187.04	-0.104727
1.99026e+06	C8H12O5	187.061	188.068	187.061	-0.107261
2.06791e+06	C12H12O2	187.076	188.084	187.076	-0.104264
4.80878e+06	C9H16O4	187.098	188.105	187.098	-0.199832
1.10616e+06	C10H6O4	189.019	190.027	189.019	-0.198293
1595714	C7H10O6	189.04	190.048	189.04	-0.137649
6.76881e+06	C11H10O3	189.056	190.063	189.056	-0.108899
1672922	C12H14O2	189.092	190.099	189.092	-0.191556
1.03361e+06	C6H8O7	191.02	192.027	191.02	0.0591213
7.90828e+06	C10H8O4	191.035	192.042	191.035	-0.0811543
6866534	C7H12O6	191.056	192.063	191.056	-0.0857215
6779324	C11H12O3	191.071	192.079	191.071	-0.14266
2.55387e+06	C12H16O2	191.108	192.115	191.108	-0.140639
2.1331e+07	C10H10O4	193.051	194.058	193.051	-0.0844554
3.30328e+06	C11H14O3	193.087	194.094	193.087	-0.153565
3.0181e+06	C9H8O5	195.03	196.037	195.03	-0.102922
1.86209e+06	C6H12O7	195.051	196.058	195.051	-0.0446575
1.45706e+07	C10H12O4	195.066	196.074	195.066	-0.14634
2.41151e+06	C11H16O3	195.103	196.11	195.103	-0.0673616
3.4847e+06	C12H20O2	195.139	196.146	195.139	-0.147477
1.00995e+06	C9H11NO4	196.062	197.069	196.062	0.0330589
7.5336e+06	C9H10O5	197.046	198.053	197.046	-0.0968466
1.46132e+06	C13H10O2	197.061	198.068	197.061	-0.126818
3.62891e+06	C10H14O4	197.082	198.089	197.082	-0.195354
4086985	C11H18O3	197.118	198.126	197.118	-0.134331
1.46796e+07	C12H22O2	197.155	198.162	197.155	-0.0809001
1.81319e+06	C12H8O3	199.04	200.047	199.04	-0.0360216
2496622	C9H12O5	199.061	200.068	199.061	-0.0768983
3.14609e+06	C13H12O2	199.076	200.084	199.076	-0.0775819
4513050	C10H16O4	199.098	200.105	199.098	-0.109452
5.63237e+06	C11H20O3	199.134	200.141	199.134	-0.16048
16254237	C12H24O2	199.17	200.178	199.17	-0.0846024
1.1902e+06	C11H6O4	201.019	202.027	201.019	0.126749
1.33809e+06	C8H10O6	201.04	202.048	201.04	0.0436914
6239251	C12H10O3	201.056	202.063	201.056	-0.0381574
2.13651e+06	C9H14O5	201.077	202.084	201.077	-0.06675
2.33739e+06	C13H14O2	201.092	202.099	201.092	-0.134721
4.52721e+06	C10H18O4	201.113	202.12	201.113	-0.145982
958892	C11H22O3	201.15	202.157	201.15	-0.0406755
5.83067e+06	C11H8O4	203.035	204.042	203.035	-0.0607596
7707575	C8H12O6	203.056	204.063	203.056	-0.0660404
9.79807e+06	C12H12O3	203.071	204.079	203.071	-0.0760216
2.55314e+06	C13H16O2	203.108	204.115	203.108	-0.0947076
921246	C11H11NO3	204.067	205.074	204.067	-0.181915
1.68576e+06	C10H6O5	205.014	206.022	205.014	-0.0887521
12214446	C7H10O7	205.035	206.043	205.035	-0.117276
1.3918e+07	C11H10O4	205.051	206.058	205.051	0.0606542
3.46351e+06	C8H14O6	205.072	206.079	205.072	-0.176537
6.29726e+06	C12H14O3	205.087	206.094	205.087	-0.0374516
4.98083e+06	C13H18O2	205.123	206.131	205.123	-0.0103596
3.70679e+06	C10H8O5	207.03	208.037	207.03	-0.0576293
1.21288e+07	C7H12O7	207.051	208.058	207.051	-0.140672
1.52224e+07	C11H12O4	207.066	208.074	207.066	-0.0668316
3764052	C12H16O3	207.103	208.11	207.103	-0.0808359
1.54389e+06	C13H20O2	207.139	208.146	207.139	-0.0751376
2021284	C10H11NO4	208.062	209.069	208.062	-0.0970857
9.79813e+06	C10H10O5	209.046	210.053	209.046	-0.0518594
1.18222e+06	C14H10O2	209.061	210.068	209.061	-0.111065
9.6587e+06	C11H14O4	209.082	210.089	209.082	-0.0624024
5.21369e+06	C12H18O3	209.118	210.126	209.118	-0.0934057
5323685	C13H22O2	209.155	210.162	209.155	-0.114882
2.8549e+06	C9H8O6	211.025	212.032	211.025	-0.216385
2.40114e+06	C13H8O3	211.04	212.047	211.04	-0.0241384
7782812	C10H12O5	211.061	212.068	211.061	-0.137679
2.79115e+06	C14H12O2	211.076	212.084	211.076	-0.136434
5.52464e+06	C11H16O4	211.098	212.105	211.098	-0.0905885
5.52396e+06	C12H20O3	211.134	212.141	211.134	-0.0600124
4.86706e+06	C13H24O2	211.17	212.178	211.17	-0.0732781
2456259	C9H10O6	213.04	214.048	213.04	-0.130741
4.99821e+06	C13H10O3	213.056	214.063	213.056	-0.0206606
2987759	C10H14O5	213.077	214.084	213.077	-0.0938957
3.03021e+06	C14H14O2	213.092	214.099	213.092	-0.0964016
4735985	C11H18O4	213.113	214.12	213.113	-0.0575304
10880498	C12H22O3	213.15	214.157	213.15	-0.0758103
2.60402e+06	C13H26O2	213.186	214.193	213.186	-0.124897
4.82439e+06	C12H8O4	215.035	216.042	215.035	-0.131965
3230020	C9H12O6	215.056	216.063	215.056	-0.0448429
8.43254e+06	C13H12O3	215.071	216.079	215.071	-0.0450153
2.30561e+06	C10H16O5	215.092	216.1	215.092	-0.0814705
2.49867e+06	C14H16O2	215.108	216.115	215.108	-0.133002
3.96406e+06	C11H20O4	215.129	216.136	215.129	-0.0232382
4.43101e+07	C12H24O3	215.165	216.173	215.165	-0.083912
1951517	C8H10O7	217.035	218.043	217.035	-0.000808207
10371229	C12H10O4	217.051	218.058	217.051	-0.0459244
2.8796e+06	C9H14O6	217.072	218.079	217.072	-0.1733
8.67259e+06	C13H14O3	217.087	218.094	217.087	-0.123483
4.30036e+06	C14H18O2	217.123	218.131	217.123	-0.0607337
868834	C12H13NO3	218.082	219.09	218.082	-0.103258
5.08561e+06	C11H8O5	219.03	220.037	219.03	-0.0713583
6138620	C8H12O7	219.051	220.058	219.051	-0.123515
1.53935e+07	C12H12O4	219.066	220.074	219.066	-0.0491579
5.65709e+06	C13H16O3	219.103	220.11	219.103	-0.124189
7303424	C14H20O2	219.139	220.146	219.139	-0.0297623
1265731	C11H11NO4	220.061	221.069	220.062	-0.142987
1.01866e+07	C11H10O5	221.046	222.053	221.046	-0.103604
2.97266e+07	C8H14O7	221.067	222.074	221.067	-0.0454109
11149324	C12H14O4	221.082	222.089	221.082	-0.0523327
6.29181e+06	C13H18O3	221.118	222.126	221.118	-0.112726
5129317	C14H22O2	221.155	222.162	221.155	-0.0866766
982144	C11H13NO4	222.077	223.084	222.077	-0.181161
1.98356e+06	C10H8O6	223.025	224.032	223.025	-0.179854
895967	C14H8O3	223.04	224.047	223.04	0.259182
2.34584e+06	C7H12O8	223.046	224.053	223.046	-0.10476
14760565	C11H12O5	223.061	224.068	223.061	-0.0736822
1282614	C15H12O2	223.076	224.084	223.076	0.0457516
6748450	C12H16O4	223.098	224.105	223.098	-0.068837
8.63227e+06	C13H20O3	223.134	224.141	223.134	-0.16393
8.8666e+06	C14H24O2	223.17	224.178	223.17	-0.0194508
1.05474e+06	C10H11NO5	224.056	225.064	224.056	-0.0653217
6.00787e+06	C10H10O6	225.04	226.048	225.04	-0.102621
3.39718e+06	C14H10O3	225.056	226.063	225.056	-0.102782
6.75846e+06	C11H14O5	225.077	226.084	225.077	-0.119044
2.31537e+06	C15H14O2	225.092	226.099	225.092	-0.150164
5961108	C12H18O4	225.113	226.121	225.113	0.00340128
6.3772e+06	C13H22O3	225.15	226.157	225.15	-0.0802441
2.20406e+07	C14H26O2	225.186	226.193	225.186	-0.117
1.48174e+06	C9H8O7	227.02	228.027	227.02	-0.0578199
2.89119e+06	C13H8O4	227.035	228.042	227.035	-0.157087
5913098	C10H12O6	227.056	228.063	227.056	-0.119271
6.05561e+06	C14H12O3	227.071	228.079	227.071	-0.117676
2496524	C11H16O5	227.092	228.1	227.092	0.00430415
1.31673e+06	C10H16N2O4	227.104	228.111	227.104	-0.07941
3.76663e+06	C15H16O2	227.108	228.115	227.108	-0.0414535
6.67172e+06	C12H20O4	227.129	228.136	227.129	-0.077739
8.63643e+06	C13H24O3	227.165	228.173	227.165	-0.0992755
1.35511e+07	C14H28O2	227.202	228.209	227.202	-0.103277
970277	C12H23NO3	228.16	229.168	228.161	-0.162517
859763	C12H6O5	229.014	230.021	229.014	-0.144812
1.14448e+06	C9H10O7	229.035	230.043	229.035	-0.272944
8.08445e+06	C13H10O4	229.051	230.058	229.051	-0.101829
3416631	C10H14O6	229.072	230.079	229.072	-0.0839083
7.96038e+06	C14H14O3	229.087	230.094	229.087	-0.111882
1.70301e+06	C11H18O5	229.108	230.115	229.108	0.019458
3.77316e+06	C15H18O2	229.123	230.131	229.123	-0.0732642
6111548	C12H22O4	229.145	230.152	229.145	-0.0566551
1829908	C13H26O3	229.181	230.188	229.181	-0.210941
2.8042e+06	C12H8O5	231.03	232.037	231.03	-0.134952
3513536	C9H12O7	231.051	232.058	231.051	-0.17708
1.33968e+07	C13H12O4	231.066	232.074	231.066	-0.122077
2.01193e+06	C10H16O6	231.087	232.095	231.087	-0.136624
6.42059e+06	C14H16O3	231.103	232.11	231.103	-0.0842173
1073456	C11H20O5	231.124	232.131	231.124	0.173925
5.51171e+06	C15H20O2	231.139	232.146	231.139	-0.0558464
1619485	C12H24O4	231.16	232.167	231.16	-0.262929
1.08649e+06	C12H11NO4	232.062	233.069	232.062	0.0286503
8.1658e+06	C12H10O5	233.046	234.053	233.046	-0.00349553
5.68875e+06	C9H14O7	233.067	234.074	233.067	-0.134987
1.32576e+07	C13H14O4	233.082	234.089	233.082	-0.0710626
6.09203e+06	C14H18O3	233.118	234.126	233.118	-0.0745406
1.36683e+07	C15H22O2	233.155	234.162	233.155	-0.0686222
1.22994e+06	C12H13NO4	234.077	235.084	234.077	-0.106033
6912577	C11H8O6	235.025	236.032	235.025	-0.01697
13704601	C12H12O5	235.061	236.068	235.061	-0.020004
1.1168e+06	C16H12O2	235.076	236.084	235.076	-0.263721
2.15256e+06	C9H16O7	235.082	236.09	235.082	0.0131254
7763356	C13H16O4	235.098	236.105	235.098	-0.0149899
1.47402e+07	C14H20O3	235.134	236.141	235.134	-0.0336919
6589517	C15H24O2	235.17	236.178	235.17	-0.0426497
981929	C11H11NO5	236.056	237.064	236.056	-0.179336
5122362	C11H10O6	237.04	238.048	237.04	-0.0714547
1507067	C15H10O3	237.056	238.063	237.056	0.0191227
5.91178e+06	C8H14O8	237.062	238.069	237.062	-0.0793407
1.20906e+07	C12H14O5	237.077	238.084	237.077	-0.0320328
1.46178e+06	C16H14O2	237.092	238.099	237.092	-0.0334501
6169835	C13H18O4	237.113	238.121	237.113	-0.0241196
1.16277e+06	C17H18O	237.128	238.136	237.128	-0.149836
9.19388e+06	C14H22O3	237.15	238.157	237.15	-0.0367834
3.46307e+06	C15H26O2	237.186	238.193	237.186	-0.0200555
1.3147e+06	C11H13NO5	238.072	239.079	238.072	-0.170312
1.56242e+06	C14H8O4	239.035	240.042	239.035	0.0506789
8.30572e+06	C11H12O6	239.056	240.063	239.056	-0.0421298
4.01465e+06	C15H12O3	239.071	240.079	239.071	-0.0785233
4.46257e+06	C12H16O5	239.092	240.1	239.092	-0.00679171
1985812	C16H16O2	239.108	240.115	239.108	-0.0456807
5.95923e+06	C13H20O4	239.129	240.136	239.129	-0.0551668
11947417	C14H24O3	239.165	240.173	239.165	-0.0460686
2.8857e+06	C15H28O2	239.202	240.209	239.202	-0.0090807
2.5843e+06	C10H10O7	241.035	242.043	241.035	-0.0334699
5371200	C14H10O4	241.051	242.058	241.051	-0.117489
5.43034e+06	C15H14O3	241.087	242.094	241.087	-0.119606
2835141	C12H18O5	241.108	242.115	241.108	-0.0844013
1.41712e+06	C11H18N2O4	241.119	242.127	241.119	-0.0699259
2.41138e+06	C16H18O2	241.123	242.131	241.123	-0.146503
7.2133e+06	C13H22O4	241.145	242.152	241.145	-0.112953
2.1566e+07	C14H26O3	241.181	242.188	241.181	-0.100618
4.29755e+06	C15H30O2	241.217	242.225	241.217	-0.074664
4.15769e+06	C13H25NO3	242.176	243.183	242.176	-0.0631634
2.46527e+06	C13H8O5	243.03	244.037	243.03	-0.00379622
4.00895e+06	C10H12O7	243.051	244.058	243.051	-0.0504196
12628046	C14H12O4	243.066	244.074	243.066	-0.0886752
2.537e+06	C11H16O6	243.087	244.095	243.087	0.0896283
6.90747e+06	C15H16O3	243.103	244.11	243.103	-0.132154
2415785	C12H20O5	243.124	244.131	243.124	-0.15991
2.87842e+06	C16H20O2	243.139	244.146	243.139	-0.0461895
4.93577e+06	C13H24O4	243.16	244.167	243.16	-0.205006
69231364	C14H28O3	243.197	244.204	243.197	-0.0588556
6150922	C13H10O5	245.046	246.053	245.046	-0.0801885
5110369	C10H14O7	245.067	246.074	245.067	-0.0540874
15384845	C14H14O4	245.082	246.089	245.082	-0.0343268
1126330	C11H18O6	245.103	246.11	245.103	0.227433
6050577	C15H18O3	245.118	246.126	245.118	0.0176157
1143080	C12H22O5	245.139	246.147	245.139	0.0067308
5.06012e+06	C16H22O2	245.155	246.162	245.155	-0.0584216
1201667	C13H13NO4	246.077	247.084	246.077	0.0504315
2.14425e+06	C12H8O6	247.025	248.032	247.025	-0.163358
1597304	C9H12O8	247.046	248.053	247.046	-0.11972
1.10682e+07	C13H12O5	247.061	248.068	247.061	-0.0489171
900218	C12H12N2O4	247.072	248.079	247.072	-0.943773
2823718	C10H16O7	247.082	248.09	247.082	-0.141939
11723901	C14H16O4	247.098	248.105	247.098	-0.00383566
1.19055e+07	C15H20O3	247.134	248.141	247.134	-0.0413817
5.60995e+06	C16H24O2	247.17	248.178	247.17	-0.111958
973426	C12H11NO5	248.056	249.064	248.056	-0.0286131
1032160	C13H15NO4	248.093	249.1	248.093	-0.0900977
1.09001e+07	C12H10O6	249.04	250.048	249.04	-0.0572775
2.76811e+06	C9H14O8	249.062	250.069	249.062	-0.246336
11111577	C13H14O5	249.077	250.084	249.077	0.00984081
7870962	C14H18O4	249.113	250.121	249.113	-0.0282097
1.86849e+07	C15H22O3	249.15	250.157	249.15	-0.0742441
6.77e+06	C16H26O2	249.186	250.193	249.186	0.0276204
939882	C12H13NO5	250.072	251.079	250.072	0.0986514
1.36141e+06	C14H21NO3	250.145	251.152	250.145	-0.0456472
1.09866e+06	C11H8O7	251.02	252.027	251.02	-0.163512
8511162	C12H12O6	251.056	252.063	251.056	-0.0290653
2.06645e+06	C16H12O3	251.071	252.079	251.071	-0.0672974
3.0052e+06	C9H16O8	251.077	252.084	251.077	-0.111491
9042110	C13H16O5	251.092	252.1	251.092	-0.0858515
1.15944e+06	C17H16O2	251.108	252.115	251.108	-0.119315
8817175	C14H20O4	251.129	252.136	251.129	-0.00856684
1349486	C18H20O	251.144	252.151	251.144	-0.125313
2.5736e+07	C15H24O3	251.165	252.173	251.165	-0.0788225
1.00472e+07	C16H28O2	251.202	252.209	251.202	-0.0903764
9108533	C11H10O7	253.035	254.043	253.035	-0.0323316
2.95959e+06	C15H10O4	253.051	254.058	253.051	-0.167094
9.03003e+06	C12H14O6	253.072	254.079	253.072	0.0128681
3.97941e+06	C16H14O3	253.087	254.094	253.087	-0.0431667
3.35511e+06	C13H18O5	253.108	254.115	253.108	-0.0513441
1.9149e+06	C17H18O2	253.123	254.131	253.123	-0.0326024
9.19115e+06	C14H22O4	253.145	254.152	253.145	0.0422417
12156314	C15H26O3	253.181	254.188	253.181	-0.0664116
4.12543e+06	C16H30O2	253.217	254.225	253.217	-0.0825959
1.642e+06	C14H8O5	255.03	256.037	255.03	-0.21848
1.18131e+07	C11H12O7	255.051	256.058	255.051	-0.0707565
8.04174e+06	C15H12O4	255.066	256.074	255.066	0.0263372
3417703	C12H16O6	255.088	256.095	255.087	0.494603
4835689	C16H16O3	255.103	256.11	255.103	-0.168571
3279979	C13H20O5	255.124	256.131	255.124	-0.190729
1159127	C12H20N2O4	255.135	256.142	255.135	0.355476
4278722	C17H20O2	255.139	256.146	255.139	0.0113628
1.20343e+07	C14H24O4	255.16	256.167	255.16	-0.00260914
1.12718e+07	C15H28O3	255.197	256.204	255.197	-0.0717602
2.28645e+07	C16H32O2	255.233	256.24	255.233	-0.0308386
1785873	C10H10O8	257.03	258.038	257.03	-0.00389524
5.12254e+06	C14H10O5	257.046	258.053	257.046	-0.0920085
6.20286e+06	C11H14O7	257.067	258.074	257.067	-0.0911443
12807660	C15H14O4	257.082	258.089	257.082	-0.0471152
2405188	C12H18O6	257.103	258.11	257.103	0.00604842
5026459	C16H18O3	257.118	258.126	257.118	-0.116907
2445341	C13H22O5	257.139	258.147	257.139	-0.0505747
10338804	C17H22O2	257.155	258.162	257.155	0.0209417
1.83837e+07	C14H26O4	257.176	258.183	257.176	-0.0192598
3.47588e+06	C15H30O3	257.212	258.219	257.212	-0.19824
1.01404e+06	C14H13NO4	258.077	259.084	258.077	0.115593
2.23832e+06	C10H12O8	259.046	260.053	259.046	-0.136546
11847027	C14H12O5	259.061	260.068	259.061	-0.0947721
2.83378e+06	C11H16O7	259.082	260.09	259.082	-0.113139
1.38568e+07	C15H16O4	259.098	260.105	259.098	-0.0198539
6286374	C16H20O3	259.134	260.141	259.134	-0.0395207
1224552	C13H24O5	259.155	260.162	259.155	0.0159136
2765482	C17H24O2	259.17	260.178	259.17	0.0426715
3.02008e+06	C14H28O4	259.191	260.199	259.191	-0.0129775
1050514	C14H15NO4	260.093	261.1	260.093	0.203539
1.02368e+06	C15H19NO3	260.129	261.136	260.129	-0.0971624
4854781	C13H10O6	261.04	262.048	261.04	-0.0150147
3956650	C10H14O8	261.062	262.069	261.062	-0.0744594
11690924	C14H14O5	261.077	262.084	261.077	-0.0684949
1.40758e+06	C11H18O7	261.098	262.105	261.098	-0.0596338
13007792	C15H18O4	261.113	262.12	261.113	-0.044515
12585908	C16H22O3	261.15	262.157	261.15	-0.0899658
2.03803e+06	C17H26O2	261.186	262.193	261.186	0.150263
1.00811e+06	C13H13NO5	262.072	263.079	262.072	-0.126742
999351	C14H17NO4	262.108	263.116	262.108	-0.00478872
9751011	C13H12O6	263.056	264.063	263.056	-0.0266555
8818150	C10H16O8	263.077	264.085	263.077	-0.0583815
9068349	C14H16O5	263.092	264.1	263.092	-0.0880561
1.38839e+07	C15H20O4	263.129	264.136	263.129	-0.0366193
1.12672e+07	C16H24O3	263.165	264.173	263.165	-0.0802102
1.07698e+07	C12H10O7	265.035	266.043	265.035	-0.0497141
1.22704e+06	C16H10O4	265.051	266.058	265.051	-0.199821
8.77623e+06	C13H14O6	265.072	266.079	265.072	-0.0587905
2.28428e+06	C17H14O3	265.087	266.094	265.087	0.10417
1110436	C10H18O8	265.093	266.1	265.093	0.114161
5.96501e+06	C14H18O5	265.108	266.115	265.108	-0.0656098
1.30884e+06	C18H18O2	265.123	266.131	265.123	0.0608808
2.64967e+07	C15H22O4	265.145	266.152	265.145	0.0128624
10903598	C16H26O3	265.181	266.188	265.181	-0.133716
8.0815e+06	C12H12O7	267.051	268.058	267.051	-0.0937492
4.16411e+06	C16H12O4	267.066	268.074	267.066	0.0392869
878069	C9H16O9	267.072	268.079	267.072	-0.0944092
9988023	C13H16O6	267.087	268.095	267.087	-0.0520231
3.42069e+06	C17H16O3	267.103	268.11	267.103	-0.0189663
3.94796e+06	C14H20O5	267.124	268.131	267.124	0.00349091
2.71413e+06	C18H20O2	267.139	268.146	267.139	-0.0227559
1.62471e+07	C15H24O4	267.16	268.167	267.16	-0.0920352
46114756	C16H28O3	267.197	268.204	267.197	0.00522849
1567558	C11H10O8	269.03	270.038	269.03	-0.194482
3.68357e+06	C15H10O5	269.046	270.053	269.046	-0.148695
1.41454e+07	C12H14O7	269.067	270.074	269.067	-0.00790317
9.0827e+06	C16H14O4	269.082	270.089	269.082	-0.0339606
2.51391e+06	C13H18O6	269.103	270.11	269.103	-0.180857
3.63349e+06	C17H18O3	269.118	270.126	269.118	-0.0277251
4.59102e+06	C14H22O5	269.139	270.147	269.139	-0.0568882
1.2061e+06	C13H22N2O4	269.151	270.158	269.151	0.298106
1.00883e+07	C18H22O2	269.155	270.162	269.155	-0.0551747
3.2134e+07	C15H26O4	269.176	270.183	269.176	-0.0376967
1.64829e+08	C16H30O3	269.212	270.219	269.212	-0.0884536
959751	C14H8O6	271.025	272.032	271.025	0.220772
4.13095e+06	C11H12O8	271.046	272.053	271.046	0.0410884
9448502	C15H12O5	271.061	272.068	271.061	-0.111588
3384206	C12H16O7	271.082	272.09	271.082	0.0450637
10991333	C16H16O4	271.098	272.105	271.098	0.031324
1927613	C13H20O6	271.119	272.126	271.119	-0.0880308
22934590	C17H20O3	271.134	272.141	271.134	-0.0132043
3.91721e+06	C14H24O5	271.155	272.162	271.155	0.0636666
1.15423e+07	C18H24O2	271.17	272.178	271.17	-0.0933592
7.90006e+06	C15H28O4	271.191	272.199	271.191	-0.00179723
7.25494e+07	C16H32O3	271.228	272.235	271.228	-0.0701822
1.26957e+06	C15H15NO4	272.093	273.1	272.093	-0.288057
3.76033e+06	C14H10O6	273.04	274.048	273.04	-0.0129431
2.47261e+07	C11H14O8	273.062	274.069	273.062	-0.090218
1.81794e+07	C15H14O5	273.077	274.084	273.077	0.0209283
1375613	C12H18O7	273.098	274.105	273.098	-0.133681
11121620	C16H18O4	273.113	274.12	273.113	-0.0385989
1124524	C13H22O6	273.134	274.142	273.134	0.123441
45957080	C17H22O3	273.15	274.157	273.15	-0.0656471
2.24389e+06	C14H26O5	273.171	274.178	273.171	-0.100214
6216157	C18H26O2	273.186	274.193	273.186	-0.0139116
1553034	C15H30O4	273.207	274.214	273.207	-0.0864046
1.02915e+06	C14H13NO5	274.072	275.079	274.072	0.178518
1009568	C15H17NO4	274.109	275.116	274.108	0.182806
1.16132e+06	C10H12O9	275.041	276.048	275.041	-0.38316
7.32947e+06	C14H12O6	275.056	276.063	275.056	0.061192
5.65096e+06	C11H16O8	275.077	276.085	275.077	-0.029282
1.33777e+07	C15H16O5	275.093	276.1	275.092	0.0879357
9406660	C16H20O4	275.129	276.136	275.129	0.101635
41873608	C17H24O3	275.165	276.173	275.165	0.00887615
4.379e+06	C18H28O2	275.202	276.209	275.202	0.0815959
1211446	C14H15NO5	276.088	277.095	276.088	-0.0737293
1037221	C15H19NO4	276.124	277.131	276.124	-0.154958
2405287	C13H10O7	277.035	278.043	277.035	-0.0993735
15058006	C14H14O6	277.072	278.079	277.072	0.0990944
2454318	C11H18O8	277.093	278.1	277.093	-0.0734306
8946437	C15H18O5	277.108	278.115	277.108	0.043659
1.16983e+07	C16H22O4	277.145	278.152	277.145	0.00944955
5163619	C17H26O3	277.181	278.188	277.181	0.0759003
1616658	C18H30O2	277.217	278.225	277.217	-0.0837426
874492	C14H17NO5	278.103	279.111	278.103	-0.0690292
7.45931e+06	C13H12O7	279.051	280.058	279.051	0.0461802
2.2841e+06	C17H12O4	279.066	280.074	279.066	-0.00751065
3421764	C10H16O9	279.072	280.079	279.072	-0.0108684
8627355	C14H16O6	279.087	280.095	279.087	0.101463
2007538	C18H16O3	279.103	280.11	279.103	0.0213581
7.39088e+06	C15H20O5	279.124	280.131	279.124	0.0917623
2.3755e+06	C19H20O2	279.139	280.146	279.139	0.0823455
1.00012e+07	C16H24O4	279.16	280.167	279.16	0.0295953
4.2915e+06	C17H28O3	279.197	280.204	279.197	0.0898552
1.45131e+06	C12H10O8	281.03	282.038	281.03	0.00358181
1.8592e+06	C16H10O5	281.046	282.053	281.046	-0.130566
6.99004e+06	C13H14O7	281.067	282.074	281.067	0.0850712
5.21733e+06	C17H14O4	281.082	282.089	281.082	-0.0242488
2.70469e+06	C10H18O9	281.088	282.095	281.088	0.059268
6.22785e+06	C14H18O6	281.103	282.11	281.103	-0.00467005
2827063	C18H18O3	281.118	282.126	281.118	0.164628
8.60405e+06	C15H22O5	281.139	282.147	281.139	0.00626869
9.24576e+06	C19H22O2	281.155	282.162	281.155	0.0958031
1.35406e+07	C16H26O4	281.176	282.183	281.176	0.0760316
4.71883e+06	C17H30O3	281.212	282.22	281.212	0.142588
949617	C18H34O2	281.249	282.256	281.249	-0.229837
4.45904e+06	C12H12O8	283.046	284.053	283.046	0.00342692
6213405	C16H12O5	283.061	284.068	283.061	0.03322
4.97027e+06	C13H16O7	283.082	284.09	283.082	0.100178
9.0248e+06	C17H16O4	283.098	284.105	283.098	0.160233
2.10465e+06	C14H20O6	283.119	284.126	283.119	0.0448595
5508390	C18H20O3	283.134	284.141	283.134	0.161923
7.15106e+06	C15H24O5	283.155	284.162	283.155	0.0486761
14695551	C19H24O2	283.17	284.178	283.17	0.0619163
83634648	C16H28O4	283.192	284.199	283.191	0.0612883
3.49266e+06	C17H32O3	283.228	284.235	283.228	0.142151
2.28246e+06	C18H36O2	283.264	284.272	283.264	0.100574
3.38731e+06	C15H10O6	285.04	286.048	285.04	0.108771
7.1023e+06	C12H14O8	285.062	286.069	285.062	0.0934623
1.16245e+07	C16H14O5	285.077	286.084	285.077	0.0769003
1767778	C13H18O7	285.098	286.105	285.098	0.0968972
8.91581e+06	C17H18O4	285.113	286.121	285.113	0.0188247
2.08974e+06	C14H22O6	285.134	286.142	285.134	0.0957881
15582568	C18H22O3	285.15	286.157	285.15	-0.01093
4.99868e+06	C15H26O5	285.171	286.178	285.171	0.0999208
12311916	C19H26O2	285.186	286.193	285.186	0.0505199
8.37769e+07	C16H30O4	285.207	286.214	285.207	0.0264882
949214	C17H34O3	285.243	286.251	285.244	-0.250943
849620	C15H13NO5	286.072	287.079	286.072	0.152888
938947	C16H17NO4	286.109	287.116	286.108	0.156303
2.67331e+06	C11H12O9	287.041	288.048	287.041	0.268058
7799367	C15H12O6	287.056	288.063	287.056	0.0169304
19642612	C12H16O8	287.077	288.085	287.077	0.0760189
2.28552e+07	C16H16O5	287.093	288.1	287.092	0.0384005
919885	C13H20O7	287.114	288.121	287.114	0.386942
3.5587e+07	C17H20O4	287.129	288.136	287.129	0.0723594
1.62223e+06	C14H24O6	287.15	288.157	287.15	0.159191
9.87247e+06	C18H24O3	287.165	288.173	287.165	0.0788955
3.07046e+06	C15H28O5	287.186	288.194	287.186	0.0411472
7.24267e+06	C19H28O2	287.202	288.209	287.202	0.171132
58462468	C16H32O4	287.223	288.23	287.223	0.0560126
1252137	C15H15NO5	288.088	289.095	288.088	0.224335
2.0675e+06	C14H10O7	289.035	290.043	289.035	0.213948
6.18663e+06	C11H14O9	289.057	290.064	289.057	0.0440487
1.46112e+07	C15H14O6	289.072	290.079	289.072	0.0566751
2.45765e+06	C12H18O8	289.093	290.1	289.093	-0.0363216
1.03934e+07	C16H18O5	289.108	290.115	289.108	0.0807486
20372622	C17H22O4	289.145	290.152	289.145	0.08138
12581010	C18H26O3	289.181	290.188	289.181	0.136459
5899073	C19H30O2	289.217	290.225	289.217	0.18291
1202364	C15H17NO5	290.103	291.111	290.103	-0.0889099
4.77169e+06	C14H12O7	291.051	292.058	291.051	-0.0232237
12987414	C11H16O9	291.072	292.079	291.072	0.106958
13084354	C15H16O6	291.087	292.095	291.087	0.0195261
1.04414e+06	C19H16O3	291.103	292.11	291.103	0.128947
7.02808e+06	C16H20O5	291.124	292.131	291.124	-0.0116741
20924448	C17H24O4	291.16	292.167	291.16	0.0296946
17266041	C18H28O3	291.197	292.204	291.197	0.0447015
1814995	C19H32O2	291.233	292.24	291.233	0.126773
870687	C13H10O8	293.03	294.038	293.03	0.265253
6.98649e+06	C14H14O7	293.067	294.074	293.067	0.0941278
2693199	C18H14O4	293.082	294.089	293.082	0.0984186
6961232	C11H18O9	293.088	294.095	293.088	0.0139525
10766588	C15H18O6	293.103	294.11	293.103	0.090329
1.85109e+06	C19H18O3	293.118	294.126	293.118	0.0521206
6.63373e+06	C16H22O5	293.139	294.147	293.139	0.113048
8.05812e+06	C17H26O4	293.176	294.183	293.176	0.162276
1.31658e+07	C18H30O3	293.212	294.22	293.212	0.0908341
2.10334e+06	C13H12O8	295.046	296.053	295.046	0.0150567
3225133	C17H12O5	295.061	296.068	295.061	0.0885636
9.60969e+06	C14H16O7	295.082	296.09	295.082	0.0156836
5262812	C18H16O4	295.098	296.105	295.098	0.0594623
1.67224e+06	C11H20O9	295.103	296.111	295.103	0.129906
5256329	C15H20O6	295.119	296.126	295.119	-0.00834132
3.60889e+06	C19H20O3	295.134	296.141	295.134	0.0843963
10612535	C16H24O5	295.155	296.162	295.155	0.0466503
47966692	C20H24O2	295.17	296.178	295.17	0.0867027
7.04544e+06	C17H28O4	295.191	296.199	295.191	0.0364696
2.67713e+07	C18H32O3	295.228	296.235	295.228	0.0256161
2152627	C16H10O6	297.041	298.048	297.04	0.295248
3.95265e+06	C13H14O8	297.062	298.069	297.062	0.0564326
8.97384e+06	C17H14O5	297.077	298.084	297.077	0.108305
4.83295e+06	C14H18O7	297.098	298.105	297.098	0.0671138
6433638	C18H18O4	297.113	298.121	297.113	0.116296
4548371	C15H22O6	297.134	298.142	297.134	0.109656
36107626	C19H22O3	297.15	298.157	297.15	0.146756
5.96551e+06	C16H26O5	297.171	298.178	297.171	0.226976
1.71954e+08	C20H26O2	297.186	298.193	297.186	0.0836458
1.02155e+07	C17H30O4	297.207	298.214	297.207	0.109537
15062388	C18H34O3	297.244	298.251	297.244	0.0176081
1.86809e+06	C12H12O9	299.041	300.048	299.041	0.0849793
6404325	C16H12O6	299.056	300.063	299.056	0.118512
6.12187e+06	C13H16O8	299.077	300.085	299.077	0.148238
14394942	C17H16O5	299.093	300.1	299.092	0.0891282
1.51627e+06	C14H20O7	299.114	300.121	299.114	0.0212254
8.52828e+06	C18H20O4	299.129	300.136	299.129	0.0687472
67546012	C19H24O3	299.165	300.173	299.165	0.114999
1.12284e+07	C16H28O5	299.186	300.194	299.186	0.125394
2.36081e+08	C20H28O2	299.202	300.209	299.202	0.108944
5.71997e+06	C17H32O4	299.223	300.23	299.223	0.0763704
1.16484e+06	C16H15NO5	300.088	301.095	300.088	0.315974
2.1508e+06	C15H10O7	301.035	302.043	301.035	0.010059
3293202	C12H14O9	301.057	302.064	301.057	0.283586
1.30732e+07	C16H14O6	301.072	302.079	301.072	0.131834
2147563	C13H18O8	301.093	302.1	301.093	-0.0392345
1.84591e+07	C17H18O5	301.108	302.115	301.108	0.118533
1.18044e+07	C18H22O4	301.145	302.152	301.145	0.134028
2019699	C15H26O6	301.166	302.173	301.166	0.0602952
2.08607e+07	C19H26O3	301.181	302.188	301.181	0.115434
12080588	C16H30O5	301.202	302.209	301.202	0.120134
1.37668e+07	C20H30O2	301.217	302.225	301.217	0.173279
4845713	C15H12O7	303.051	304.058	303.051	0.0542707
9488531	C12H16O9	303.072	304.079	303.072	0.12702
1.47473e+07	C16H16O6	303.087	304.095	303.087	0.0808552
1124055	C13H20O8	303.109	304.116	303.109	0.0602089
17275886	C17H20O5	303.124	304.131	303.124	0.115982
1.45065e+06	C14H24O7	303.145	304.152	303.145	0.0585123
8.85827e+06	C18H24O4	303.16	304.167	303.16	0.132032
16700405	C19H28O3	303.197	304.204	303.197	0.139203
2.11084e+06	C16H32O5	303.218	304.225	303.218	0.0127175
1.08407e+06	C15H15NO6	304.083	305.09	304.083	-0.15019
905878	C16H19NO5	304.119	305.126	304.119	0.0965658
1.27942e+06	C11H14O10	305.051	306.059	305.051	0.211402
7171428	C15H14O7	305.067	306.074	305.067	0.100187
1.44915e+06	C19H14O4	305.082	306.089	305.082	-0.184168
1.38529e+07	C12H18O9	305.088	306.095	305.088	0.0943744
9154749	C16H18O6	305.103	306.11	305.103	0.125938
5.62622e+06	C17H22O5	305.139	306.147	305.139	0.117712
1751747	C14H26O7	305.161	306.168	305.161	0.0139135
12510746	C18H26O4	305.176	306.183	305.176	0.123531
19777736	C19H30O3	305.212	306.22	305.212	0.125431
983503	C15H17NO6	306.098	307.106	306.098	0.335526
2.5923e+06	C14H12O8	307.046	308.053	307.046	0.110831
1.81368e+06	C18H12O5	307.061	308.068	307.061	-0.108726
1.78757e+06	C11H16O10	307.067	308.074	307.067	0.2693
1.96141e+07	C15H16O7	307.082	308.09	307.082	0.125379
2.88543e+06	C19H16O4	307.098	308.105	307.098	0.163228
2.64701e+06	C12H20O9	307.103	308.111	307.103	0.0170418
7.69593e+06	C16H20O6	307.119	308.126	307.119	0.097733
1.08249e+06	C20H20O3	307.134	308.141	307.134	0.356906
6.54461e+06	C17H24O5	307.155	308.162	307.155	0.156087
1.67745e+07	C18H28O4	307.192	308.199	307.191	0.127795
1.45078e+07	C19H32O3	307.228	308.235	307.228	0.112163
1.08778e+06	C17H10O6	309.041	310.048	309.04	0.144114
3.5223e+06	C14H14O8	309.062	310.069	309.062	0.0916086
5.28358e+06	C18H14O5	309.077	310.084	309.077	0.0495617
1708415	C11H18O10	309.083	310.09	309.083	-0.164056
7986262	C15H18O7	309.098	310.105	309.098	0.103162
4.4463e+06	C19H18O4	309.113	310.121	309.113	0.0904631
4.23962e+06	C16H22O6	309.134	310.142	309.134	0.116325
5808390	C20H22O3	309.15	310.157	309.15	0.111043
7170824	C17H26O5	309.171	310.178	309.171	0.203958
2.45534e+07	C18H30O4	309.207	310.214	309.207	0.0684998
4561775	C17H12O6	311.056	312.063	311.056	0.075771
6305905	C14H16O8	311.077	312.085	311.077	0.0553318
1.0051e+07	C18H16O5	311.093	312.1	311.092	0.0523279
3.84489e+06	C11H20O10	311.098	312.106	311.098	0.00894263
3.41925e+06	C15H20O7	311.114	312.121	311.114	0.164213
6.21153e+06	C19H20O4	311.129	312.136	311.129	0.0855962
3974179	C16H24O6	311.15	312.157	311.15	0.167674
1.06545e+08	C20H24O3	311.165	312.173	311.165	0.257562
4.31919e+06	C17H28O5	311.186	312.194	311.186	0.175617
39974356	C18H32O4	311.223	312.23	311.223	0.0845942
1369521	C16H10O7	313.035	314.043	313.035	0.207368
1.45545e+06	C13H14O9	313.057	314.064	313.057	0.109994
1.35222e+07	C17H14O6	313.072	314.079	313.072	0.104141
4.38397e+06	C14H18O8	313.093	314.1	313.093	0.118534
13189091	C18H18O5	313.108	314.115	313.108	0.0451896
1.84002e+06	C15H22O7	313.129	314.137	313.129	0.0242493
3.56041e+07	C19H22O4	313.145	314.152	313.145	0.0591462
2.17394e+08	C20H26O3	313.181	314.188	313.181	0.095061
4691948	C17H30O5	313.202	314.209	313.202	0.146367
4.51082e+07	C18H34O4	313.238	314.246	313.238	0.0826616
1152984	C17H17NO5	314.103	315.111	314.103	0.123086
3.94759e+06	C16H12O7	315.051	316.058	315.051	0.13031
2.58559e+06	C13H16O9	315.072	316.079	315.072	0.0474833
18225996	C17H16O6	315.087	316.095	315.087	0.141957
1573923	C14H20O8	315.109	316.116	315.109	0.238503
11405818	C18H20O5	315.124	316.131	315.124	0.115958
2.24341e+06	C15H24O7	315.145	316.152	315.145	0.00468385
1.73798e+07	C19H24O4	315.16	316.167	315.16	0.0978726
3297877	C16H28O6	315.181	316.189	315.181	0.294024
9.63166e+07	C20H28O3	315.197	316.204	315.197	0.0880137
2.98923e+06	C17H32O5	315.218	316.225	315.218	0.0539272
3963228	C18H36O4	315.254	316.261	315.254	0.0725327
1.09562e+06	C16H15NO6	316.083	317.09	316.083	0.232624
913241	C17H19NO5	316.119	317.126	316.119	0.287106
8.14047e+06	C16H14O7	317.067	318.074	317.067	0.139744
2.19372e+06	C13H18O9	317.088	318.095	317.088	0.174073
1.26887e+07	C17H18O6	317.103	318.11	317.103	0.199098
1254583	C14H22O8	317.124	318.131	317.124	-0.105749
7.48324e+06	C18H22O5	317.139	318.147	317.139	0.0918481
1.90282e+06	C15H26O7	317.161	318.168	317.161	0.155088
1.68359e+07	C19H26O4	317.176	318.183	317.176	0.0870799
1.28296e+06	C16H30O6	317.197	318.204	317.197	0.407694
3.20881e+07	C20H30O3	317.212	318.22	317.212	0.0697428
1176530	C16H17NO6	318.098	319.106	318.098	0.338841
2.40224e+06	C15H12O8	319.046	320.053	319.046	-0.0383501
2.44482e+06	C12H16O10	319.067	320.074	319.067	0.163552
8.84516e+06	C16H16O7	319.082	320.09	319.082	0.112194
1.53009e+06	C20H16O4	319.098	320.105	319.098	0.476954
1472153	C13H20O9	319.104	320.111	319.103	0.215972
6400880	C17H20O6	319.119	320.126	319.119	0.0505996
5.54533e+06	C18H24O5	319.155	320.162	319.155	0.112394
2.49846e+06	C15H28O7	319.176	320.184	319.176	0.124326
21990262	C19H28O4	319.192	320.199	319.191	0.186042
2.79158e+07	C20H32O3	319.228	320.235	319.228	0.144446
4061475	C17H23NO5	320.15	321.158	320.15	0.140353
5.06149e+06	C15H14O8	321.062	322.069	321.062	0.0636173
2625740	C19H14O5	321.077	322.084	321.077	0.320265
11654519	C12H18O10	321.083	322.09	321.083	0.107461
7.48001e+06	C16H18O7	321.098	322.105	321.098	0.182783
2.36164e+06	C20H18O4	321.113	322.121	321.113	0.0786619
3.65964e+06	C17H22O6	321.134	322.142	321.134	0.216555
6819711	C18H26O5	321.171	322.178	321.171	0.145409
33959640	C19H30O4	321.207	322.214	321.207	0.0466577
3.7203e+07	C20H34O3	321.244	322.251	321.244	0.0981222
1.00061e+06	C14H12O9	323.041	324.048	323.041	0.11315
2368593	C18H12O6	323.056	324.063	323.056	-0.115318
5.20589e+06	C15H16O8	323.077	324.085	323.077	0.172647
7.93451e+06	C19H16O5	323.093	324.1	323.092	0.618376
5.74326e+07	C12H20O10	323.098	324.106	323.098	0.0523755
6.1024e+06	C16H20O7	323.114	324.121	323.114	0.196342
3.17649e+06	C20H20O4	323.129	324.136	323.129	0.198688
3.49342e+06	C17H24O6	323.15	324.157	323.15	0.0827521
9632988	C18H28O5	323.186	324.194	323.186	0.0851678
1.43622e+07	C19H32O4	323.223	324.23	323.223	0.131687
2.08968e+06	C14H14O9	325.056	326.064	325.057	-0.0406993
6.88115e+06	C18H14O6	325.072	326.079	325.072	0.0306452
10319575	C15H18O8	325.093	326.1	325.093	0.137429
1.05739e+07	C19H18O5	325.108	326.115	325.108	0.117378
2.47949e+06	C12H22O10	325.114	326.121	325.114	-0.298544
3.10601e+06	C16H22O7	325.129	326.137	325.129	0.0413991
9.31299e+06	C20H22O4	325.145	326.152	325.145	0.205012
2874845	C17H26O6	325.166	326.173	325.166	0.303789
10690272	C18H30O5	325.202	326.209	325.202	0.0796239
3252366	C19H34O4	325.238	326.246	325.238	0.189306
3.31439e+06	C17H12O7	327.051	328.058	327.051	-0.0863572
2.67021e+06	C14H16O9	327.072	328.079	327.072	0.0335061
2.39925e+07	C18H16O6	327.087	328.095	327.087	0.0781968
5.69195e+06	C15H20O8	327.109	328.116	327.109	0.168778
1.15837e+07	C19H20O5	327.124	328.131	327.124	0.114107
2.12544e+06	C16H24O7	327.145	328.152	327.145	0.16506
1.99955e+07	C20H24O4	327.16	328.168	327.16	0.169512
3237342	C21H28O3	327.197	328.204	327.197	0.271826
1.66593e+07	C18H32O5	327.218	328.225	327.218	0.124723
1709240	C19H36O4	327.254	328.261	327.254	-0.0105908
1.03787e+06	C18H19NO5	328.119	329.126	328.119	0.297555
7.3317e+06	C17H14O7	329.067	330.074	329.067	0.0912917
9.04093e+06	C14H18O9	329.088	330.095	329.088	0.054396
15670651	C18H18O6	329.103	330.11	329.103	0.180301
1.34428e+07	C19H22O5	329.139	330.147	329.139	0.0490853
2.27857e+06	C16H26O7	329.161	330.168	329.161	0.207556
47976832	C20H26O4	329.176	330.183	329.176	0.057821
2579160	C17H30O6	329.197	330.204	329.197	-0.0499256
1663108	C21H30O3	329.212	330.22	329.212	0.122881
1.18627e+07	C18H34O5	329.233	330.241	329.233	0.0817601
1091318	C17H17NO6	330.098	331.106	330.098	-0.0857426
1.11121e+06	C19H25NO4	330.171	331.178	330.171	-0.251277
2.35053e+06	C16H12O8	331.046	332.053	331.046	0.202407
996612	C13H16O10	331.067	332.074	331.067	-0.103492
10250778	C17H16O7	331.082	332.09	331.082	0.121944
1629681	C14H20O9	331.103	332.111	331.103	0.056364
1.04208e+07	C18H20O6	331.119	332.126	331.119	0.0869622
2.11899e+06	C15H24O8	331.14	332.147	331.14	0.0692622
8410997	C19H24O5	331.155	332.162	331.155	0.0908248
1834444	C16H28O7	331.176	332.184	331.176	0.293788
43812728	C20H28O4	331.192	332.199	331.191	0.162417
1157711	C17H32O6	331.213	332.22	331.213	-0.0641816
1332347	C21H32O3	331.228	332.235	331.228	-0.317724
2.34092e+07	C18H36O5	331.249	332.256	331.249	0.122989
997545	C16H15NO7	332.078	333.085	332.078	0.150974
4.4527e+06	C16H14O8	333.062	334.069	333.062	0.14929
1.53038e+06	C20H14O5	333.077	334.084	333.077	0.118643
1491809	C13H18O10	333.083	334.09	333.083	0.0044783
7611576	C17H18O7	333.098	334.105	333.098	0.153722
1.55632e+06	C21H18O4	333.113	334.121	333.113	0.246686
1.05576e+06	C14H22O9	333.119	334.126	333.119	0.286964
4594192	C18H22O6	333.134	334.142	333.134	0.0516117
1.07658e+06	C15H26O8	333.156	334.163	333.155	0.125294
9375080	C19H26O5	333.171	334.178	333.171	0.120989
73704128	C20H30O4	333.207	334.214	333.207	0.101486
1.41848e+06	C21H34O3	333.243	334.251	333.244	-0.100212
1073753	C16H17NO7	334.093	335.101	334.093	0.144883
1980169	C18H25NO5	334.166	335.173	334.166	0.36376
1.43555e+06	C15H12O9	335.041	336.048	335.041	-0.145663
1347959	C19H12O6	335.056	336.063	335.056	0.0428898
5.93885e+06	C16H16O8	335.077	336.085	335.077	0.0721144
3.23652e+06	C20H16O5	335.093	336.1	335.092	0.107706
3180453	C13H20O10	335.098	336.106	335.098	0.0873516
4.44279e+06	C17H20O7	335.114	336.121	335.114	0.149121
1.96113e+06	C21H20O4	335.129	336.136	335.129	0.174887
3.63742e+06	C18H24O6	335.15	336.157	335.15	0.118423
1.18113e+07	C19H28O5	335.186	336.194	335.186	0.118072
2.64183e+08	C20H32O4	335.223	336.23	335.223	0.115936
1.90591e+06	C18H27NO5	336.182	337.189	336.182	0.0124144
2.49443e+06	C15H14O9	337.057	338.064	337.057	0.133447
4379190	C19H14O6	337.072	338.079	337.072	0.127712
1.44791e+06	C12H18O11	337.078	338.085	337.078	-0.0457387
7.25177e+06	C16H18O8	337.093	338.1	337.093	0.0919838
5.20445e+06	C20H18O5	337.108	338.115	337.108	0.155755
2739173	C17H22O7	337.129	338.137	337.129	0.202243
2.09913e+06	C21H22O4	337.144	338.152	337.145	-0.0968522
4.06142e+06	C18H26O6	337.166	338.173	337.166	0.164626
1.72479e+07	C19H30O5	337.202	338.209	337.202	0.150079
1.47736e+07	C20H34O4	337.238	338.246	337.238	0.150022
1348444	C18H29NO5	338.197	339.205	338.197	0.0620546
2320750	C18H12O7	339.051	340.058	339.051	-0.0139565
3.59179e+06	C15H16O9	339.072	340.079	339.072	0.155484
9.83905e+06	C19H16O6	339.087	340.095	339.087	0.113616
2.39644e+06	C12H20O11	339.093	340.101	339.093	-0.140548
4.69447e+06	C16H20O8	339.109	340.116	339.109	0.0248826
7185523	C20H20O5	339.124	340.131	339.124	0.143257
2.91732e+06	C21H24O4	339.16	340.167	339.16	0.11057
4.79671e+06	C18H28O6	339.181	340.189	339.181	0.10093
7.61783e+06	C19H32O5	339.218	340.225	339.218	0.152021
1995345	C20H36O4	339.254	340.261	339.254	0.279807
1.62993e+06	C18H31NO5	340.213	341.22	340.213	0.126934
6489678	C18H14O7	341.067	342.074	341.067	0.0307454
2.95082e+06	C15H18O9	341.088	342.095	341.088	-0.00251381
1.62754e+07	C19H18O6	341.103	342.11	341.103	0.105531
3.52068e+06	C12H22O11	341.109	342.116	341.109	-0.0132619
2.88042e+06	C16H22O8	341.124	342.132	341.124	0.241504
8391763	C20H22O5	341.139	342.147	341.139	0.116001
1.87298e+06	C17H26O7	341.161	342.168	341.161	0.242607
4.01314e+06	C21H26O4	341.176	342.183	341.176	0.186963
4.48384e+06	C18H30O6	341.197	342.204	341.197	0.589702
1161133	C22H30O3	341.212	342.219	341.212	-0.438719
4.20873e+06	C19H34O5	341.233	342.241	341.233	0.0826456
1.56131e+06	C20H38O4	341.27	342.277	341.27	0.0636059
1.06289e+06	C18H17NO6	342.098	343.106	342.098	0.0929577
1.55079e+06	C20H25NO4	342.171	343.178	342.171	0.203587
2395388	C17H12O8	343.046	344.053	343.046	0.27901
10218196	C18H16O7	343.082	344.09	343.082	0.139732
3.24356e+06	C15H20O9	343.103	344.111	343.103	0.0639424
1.25345e+07	C19H20O6	343.119	344.126	343.119	0.119917
2.4137e+06	C16H24O8	343.14	344.147	343.14	0.0348381
1.49965e+07	C20H24O5	343.155	344.162	343.155	0.10214
1509594	C17H28O7	343.176	344.184	343.176	0.088254
3.68781e+06	C21H28O4	343.191	344.199	343.191	-0.00279227
4.70448e+06	C18H32O6	343.213	344.22	343.213	0.0951768
1.32507e+06	C19H36O5	343.249	344.256	343.249	-0.0350091
1020225	C18H19NO6	344.114	345.121	344.114	0.608648
1581510	C20H27NO4	344.187	345.194	344.187	0.37263
4.11306e+06	C17H14O8	345.062	346.069	345.062	-0.0885446
1.09955e+07	C18H18O7	345.098	346.105	345.098	0.182729
1.17423e+06	C15H22O9	345.119	346.126	345.119	-0.0775252
8273239	C19H22O6	345.134	346.142	345.134	0.103223
2.16009e+06	C16H26O8	345.156	346.163	345.155	0.0547507
1.56551e+07	C20H26O5	345.171	346.178	345.171	0.133215
1521072	C17H30O7	345.192	346.199	345.192	0.0948552
3.2495e+06	C21H30O4	345.207	346.214	345.207	-0.0262781
3431773	C18H34O6	345.228	346.236	345.228	0.0402182
1.05681e+06	C19H25NO5	346.166	347.173	346.166	-0.0901367
981964	C16H12O9	347.041	348.048	347.041	-0.324569
6.20232e+06	C17H16O8	347.077	348.085	347.077	0.0882564
1798479	C21H16O5	347.093	348.1	347.092	0.0723471
2.90641e+06	C14H20O10	347.098	348.106	347.098	0.0478117
6.73036e+06	C18H20O7	347.114	348.121	347.114	0.139626
1.21267e+06	C22H20O4	347.129	348.136	347.129	0.0771829
974909	C15H24O9	347.135	348.142	347.135	-0.152151
4.53901e+06	C19H24O6	347.15	348.157	347.15	0.120615
1.17815e+06	C16H28O8	347.171	348.178	347.171	0.0750071
1.93402e+07	C20H28O5	347.186	348.194	347.186	0.130615
3.49982e+06	C21H32O4	347.223	348.23	347.223	0.366612
1.00603e+06	C17H19NO7	348.109	349.116	348.109	0.058427
1.96785e+06	C19H27NO5	348.182	349.189	348.182	0.00993774
2.05302e+06	C16H14O9	349.056	350.064	349.057	-0.0162891
2104132	C20H14O6	349.072	350.079	349.072	0.164994
1226756	C13H18O11	349.078	350.085	349.078	0.0103421
6.7013e+06	C17H18O8	349.093	350.1	349.093	-0.0834506
3155526	C21H18O5	349.108	350.116	349.108	0.304891
1241094	C14H22O10	349.114	350.121	349.114	0.226227
3114055	C18H22O7	349.129	350.137	349.129	0.150427
1.30245e+06	C22H22O4	349.144	350.152	349.145	-0.170116
5.07707e+06	C19H26O6	349.166	350.173	349.166	0.0441389
2.74661e+07	C20H30O5	349.202	350.209	349.202	0.147461
4.41813e+06	C21H34O4	349.238	350.246	349.238	0.0851647
1573081	C19H29NO5	350.197	351.205	350.197	0.0188875
1478494	C19H12O7	351.051	352.058	351.051	-0.0166502
3.46122e+06	C16H16O9	351.072	352.079	351.072	0.0109662
5.29187e+06	C20H16O6	351.087	352.095	351.087	0.154289
1205579	C13H20O11	351.093	352.101	351.093	0.0468157
4.13987e+06	C17H20O8	351.109	352.116	351.109	0.103793
3.99191e+06	C21H20O5	351.124	352.131	351.124	0.168433
2.05177e+06	C18H24O7	351.145	352.152	351.145	0.0932361
1564516	C22H24O4	351.16	352.167	351.16	-0.325707
5.71462e+06	C19H28O6	351.181	352.189	351.181	0.0815457
2.57596e+07	C20H32O5	351.218	352.225	351.218	0.107334
1101545	C21H36O4	351.254	352.261	351.254	0.132265
994589	C19H31NO5	352.213	353.22	352.213	0.0537811
4233930	C19H14O7	353.067	354.074	353.067	0.066939
4377547	C16H18O9	353.088	354.095	353.088	0.0565503
11782092	C20H18O6	353.103	354.11	353.103	0.146247
2.07338e+06	C13H22O11	353.109	354.116	353.109	-0.573973
2.55517e+06	C17H22O8	353.124	354.132	353.124	0.203061
4.08144e+06	C21H22O5	353.14	354.147	353.139	0.149299
2218020	C18H26O7	353.161	354.168	353.161	0.131849
1.9819e+06	C22H26O4	353.176	354.183	353.176	-0.386919
4830673	C19H30O6	353.197	354.204	353.197	0.058392
7.46713e+06	C20H34O5	353.233	354.241	353.233	0.100691
1.59066e+06	C18H12O8	355.046	356.053	355.046	-0.0430317
1.76756e+06	C15H16O10	355.067	356.074	355.067	-0.0317314
8.04784e+06	C19H16O7	355.082	356.09	355.082	0.156322
4.86286e+06	C16H20O9	355.104	356.111	355.103	0.160027
1.33179e+07	C20H20O6	355.119	356.126	355.119	0.0911215
1.55077e+06	C17H24O8	355.14	356.147	355.14	0.343042
3605471	C21H24O5	355.155	356.162	355.155	-0.00691564
1997664	C18H28O7	355.176	356.184	355.176	0.186308
2921441	C22H28O4	355.192	356.199	355.191	0.0795148
3.68569e+06	C19H32O6	355.213	356.22	355.213	0.113261
4.79477e+06	C20H36O5	355.249	356.256	355.249	0.120228
1038158	C19H19NO6	356.114	357.121	356.114	-0.00408346
1.01105e+06	C18H31NO6	356.208	357.215	356.208	0.108161
4.68563e+06	C18H14O8	357.062	358.069	357.062	0.0151972
1457725	C15H18O10	357.083	358.09	357.083	-0.128279
1.14963e+07	C19H18O7	357.098	358.105	357.098	0.159807
3.25869e+06	C16H22O9	357.119	358.126	357.119	0.0671569
12130794	C20H22O6	357.134	358.142	357.134	0.126804
1512811	C17H26O8	357.156	358.163	357.155	0.0263478
3748332	C21H26O5	357.171	358.178	357.171	0.14518
2.09402e+06	C18H30O7	357.192	358.199	357.192	-0.23528
2.81257e+06	C22H30O4	357.207	358.214	357.207	-0.681753
4.78889e+06	C19H34O6	357.228	358.236	357.228	0.147973
1.11085e+06	C20H38O5	357.265	358.272	357.265	-0.180044
1.04826e+06	C18H17NO7	358.093	359.1	358.093	-0.242777
1.08687e+06	C20H25NO5	358.166	359.173	358.166	0.0773751
920792	C17H12O9	359.041	360.048	359.041	-0.282133
6688154	C18H16O8	359.077	360.084	359.077	-0.0974636
1030597	C22H16O5	359.092	360.1	359.092	-0.21725
2.09859e+06	C15H20O10	359.098	360.106	359.098	0.0131287
9403974	C19H20O7	359.114	360.121	359.114	0.167419
983388	C16H24O9	359.135	360.142	359.135	0.484847
8.01953e+06	C20H24O6	359.15	360.157	359.15	0.124049
1.44741e+06	C17H28O8	359.171	360.178	359.171	0.220169
3786228	C21H28O5	359.186	360.194	359.186	-0.114207
2253899	C22H32O4	359.223	360.23	359.223	0.0476071
1925452	C19H36O6	359.244	360.251	359.244	0.130943
997790	C18H19NO7	360.109	361.116	360.109	-0.193893
2.77396e+06	C20H27NO5	360.182	361.189	360.182	0.142181
947406	C18H35NO6	360.239	361.246	360.239	-0.236782
1.96688e+06	C17H14O9	361.056	362.064	361.057	-0.188691
2628765	C21H14O6	361.072	362.079	361.072	0.565195
6.65701e+06	C18H18O8	361.093	362.1	361.093	0.115902
1.99713e+06	C22H18O5	361.108	362.115	361.108	-0.0112356
1045898	C15H22O10	361.114	362.121	361.114	-0.106343
5.29646e+06	C19H22O7	361.129	362.137	361.129	0.158653
984864	C23H22O4	361.145	362.152	361.145	0.132037
7696204	C20H26O6	361.166	362.173	361.166	0.11663
3.36187e+06	C21H30O5	361.202	362.209	361.202	0.11382
4.32375e+06	C22H34O4	361.238	362.246	361.238	0.135302
843145	C17H17NO8	362.088	363.095	362.088	-0.151037
8042190	C20H29NO5	362.197	363.205	362.197	0.164418
3204680	C17H16O9	363.072	364.079	363.072	0.0308865
3.17447e+06	C21H16O6	363.087	364.095	363.087	0.239247
2.56707e+06	C14H20O11	363.093	364.101	363.093	-0.0907222
4455839	C18H20O8	363.109	364.116	363.109	0.165967
2.64541e+06	C22H20O5	363.124	364.131	363.124	0.0985761
2.58141e+06	C19H24O7	363.145	364.152	363.145	0.394938
1.21906e+06	C23H24O4	363.16	364.167	363.16	-0.0379474
7.61761e+06	C20H28O6	363.181	364.189	363.181	0.128789
3.59935e+06	C21H32O5	363.218	364.225	363.218	0.056805
1487866	C22H36O4	363.254	364.262	363.254	0.436708
847517	C17H19NO8	364.104	365.111	364.104	0.226567
1.32406e+06	C19H27NO6	364.177	365.184	364.177	0.193312
1.65592e+07	C20H31NO5	364.213	365.22	364.213	0.137399
2.52525e+06	C20H14O7	365.067	366.074	365.067	0.136545
3490800	C17H18O9	365.088	366.095	365.088	-0.0125422
5509958	C21H18O6	365.103	366.11	365.103	0.40226
9677638	C14H22O11	365.109	366.116	365.109	0.0563515
2.78996e+06	C18H22O8	365.124	366.132	365.124	0.124804
2.76444e+06	C22H22O5	365.139	366.147	365.139	-0.201401
2.36841e+06	C19H26O7	365.161	366.168	365.161	0.100175
1.42215e+06	C23H26O4	365.176	366.183	365.176	-0.393399
9402527	C20H30O6	365.197	366.204	365.197	0.1075
3.34489e+06	C21H34O5	365.233	366.241	365.233	0.0694981
1.01074e+06	C19H29NO6	366.192	367.2	366.192	0.223742
1067133	C19H12O8	367.046	368.053	367.046	-0.277507
1.91891e+06	C16H16O10	367.067	368.074	367.067	-0.0391621
5.84301e+06	C20H16O7	367.082	368.09	367.082	0.102825
3.46178e+06	C17H20O9	367.103	368.111	367.103	-0.140524
6.3789e+06	C21H20O6	367.119	368.126	367.119	0.139993
1.7485e+06	C18H24O8	367.14	368.147	367.14	0.240278
2.57457e+06	C22H24O5	367.155	368.162	367.155	0.120113
2910445	C19H28O7	367.176	368.184	367.176	0.0908349
1412718	C23H28O4	367.191	368.199	367.191	-0.227032
8014233	C20H32O6	367.213	368.22	367.213	0.17036
2.20594e+06	C21H36O5	367.249	368.256	367.249	0.11844
897063	C20H19NO6	368.114	369.121	368.114	0.632653
2871691	C19H14O8	369.062	370.069	369.062	0.162742
2.17887e+06	C16H18O10	369.083	370.09	369.083	0.277902
8.94973e+06	C20H18O7	369.098	370.105	369.098	0.174577
1.24976e+06	C13H22O12	369.104	370.111	369.104	-0.927637
2442637	C17H22O9	369.119	370.126	369.119	0.193812
5737102	C21H22O6	369.134	370.142	369.134	0.209374
2.32684e+06	C22H26O5	369.171	370.178	369.171	0.135838
2149690	C19H30O7	369.192	370.199	369.192	0.133731
1694139	C23H30O4	369.207	370.214	369.207	-0.455222
5.38621e+06	C20H34O6	369.228	370.236	369.228	0.135301
1.65322e+06	C21H38O5	369.265	370.272	369.265	0.383446
5.5148e+06	C19H16O8	371.077	372.085	371.077	0.08651
2.07765e+06	C16H20O10	371.098	372.106	371.098	0.0779667
10744535	C20H20O7	371.114	372.121	371.114	0.181595
3.97189e+06	C21H24O6	371.15	372.157	371.15	0.457498
1671129	C18H28O8	371.171	372.178	371.171	0.142094
2.68207e+06	C22H28O5	371.186	372.194	371.186	0.04231
2.08431e+06	C19H32O7	371.208	372.215	371.208	0.205178
1.46868e+06	C23H32O4	371.223	372.23	371.223	-0.0248941
3.09987e+06	C20H36O6	371.244	372.251	371.244	0.102502
1.04757e+06	C19H19NO7	372.109	373.116	372.109	0.224504
1.99491e+06	C18H14O9	373.057	374.064	373.057	0.225807
6652874	C19H18O8	373.093	374.1	373.093	0.110805
970911	C23H18O5	373.108	374.116	373.108	0.316521
1.42881e+06	C16H22O10	373.114	374.121	373.114	0.264821
1.09958e+07	C20H22O7	373.129	374.137	373.129	0.159403
1.14632e+06	C17H26O9	373.15	374.158	373.15	0.00951807
3.25627e+06	C21H26O6	373.166	374.173	373.166	0.196766
1.59342e+06	C18H30O8	373.187	374.194	373.187	-0.0656145
2.23637e+06	C22H30O5	373.202	374.209	373.202	0.105852
1274318	C19H34O7	373.223	374.231	373.223	0.504859
1.16411e+06	C23H34O4	373.239	374.246	373.238	0.373008
2.01838e+06	C20H38O6	373.26	374.267	373.26	0.140594
3.20599e+06	C18H16O9	375.072	376.079	375.072	0.103248
1.58564e+06	C22H16O6	375.088	376.095	375.087	0.457844
5.81736e+06	C19H20O8	375.109	376.116	375.109	0.168074
1559783	C23H20O5	375.124	376.131	375.124	0.0528507
4.00958e+06	C20H24O7	375.145	376.152	375.145	0.205772
2.69749e+06	C21H28O6	375.181	376.189	375.181	0.0605755
2.21195e+06	C22H32O5	375.218	376.225	375.218	0.354506
1.81488e+06	C20H27NO6	376.177	377.184	376.177	0.0808061
921898	C17H14O10	377.052	378.059	377.051	0.237546
1.32642e+06	C21H14O7	377.067	378.074	377.067	0.451947
3.66012e+06	C18H18O9	377.088	378.095	377.088	0.226114
3.45472e+06	C22H18O6	377.103	378.11	377.103	0.119954
1.2003e+06	C15H22O11	377.109	378.116	377.109	0.119052
3341485	C19H22O8	377.124	378.132	377.124	0.286881
1.95243e+06	C23H22O5	377.14	378.147	377.139	0.298143
2616921	C20H26O7	377.161	378.168	377.161	0.21066
2.74023e+06	C21H30O6	377.197	378.204	377.197	0.243654
1.26307e+06	C18H34O8	377.218	378.225	377.218	-0.541017
2.3692e+06	C22H34O5	377.233	378.241	377.233	0.156084
4133842	C20H29NO6	378.192	379.2	378.192	0.162031
1.83777e+06	C17H16O10	379.067	380.074	379.067	0.264342
3678022	C21H16O7	379.082	380.09	379.082	0.0769106
3.37279e+06	C18H20O9	379.104	380.111	379.103	0.194827
4.98465e+06	C22H20O6	379.119	380.126	379.119	0.171835
999069	C15H24O11	379.125	380.132	379.125	0.0078357
2037960	C19H24O8	379.14	380.147	379.14	0.391274
1816947	C23H24O5	379.155	380.162	379.155	0.0499924
3.41639e+06	C20H28O7	379.176	380.184	379.176	0.18288
2845856	C21H32O6	379.213	380.22	379.213	0.26541
2182604	C22H36O5	379.249	380.256	379.249	0.220379
4472685	C20H31NO6	380.208	381.215	380.208	0.212492
2.06226e+06	C20H14O8	381.062	382.069	381.062	0.00604597
2.35346e+06	C17H18O10	381.083	382.09	381.083	0.235894
6.41354e+06	C21H18O7	381.098	382.105	381.098	0.153612
1.64882e+06	C14H22O12	381.104	382.111	381.104	0.0781334
2.47293e+06	C18H22O9	381.119	382.127	381.119	0.401226
4.97209e+06	C22H22O6	381.134	382.142	381.134	0.341712
1.48127e+06	C19H26O8	381.156	382.163	381.155	0.587197
1760526	C23H26O5	381.171	382.178	381.171	0.203487
3580473	C20H30O7	381.192	382.199	381.192	0.228915
3103888	C21H34O6	381.228	382.236	381.228	0.435013
1.51528e+06	C22H38O5	381.265	382.272	381.265	0.333175
6.18064e+06	C20H16O8	383.077	384.085	383.077	0.154323
2345851	C17H20O10	383.098	384.106	383.098	0.289754
9718054	C21H20O7	383.114	384.121	383.114	0.294333
1.62897e+06	C18H24O9	383.135	384.142	383.135	0.316243
3847634	C22H24O6	383.15	384.157	383.15	0.251838
1.59872e+06	C19H28O8	383.171	384.179	383.171	0.242253
1985875	C23H28O5	383.186	384.194	383.186	0.254902
3326761	C20H32O7	383.208	384.215	383.208	0.130798
2.77338e+06	C21H36O6	383.244	384.251	383.244	0.189045
1470593	C22H40O5	383.28	384.288	383.28	0.390402
1.03197e+06	C20H19NO7	384.109	385.116	384.109	0.117238
1.88973e+06	C19H14O9	385.057	386.064	385.057	0.0959692
1.35413e+06	C16H18O11	385.078	386.085	385.078	0.205584
7.10641e+06	C20H18O8	385.093	386.1	385.093	0.144098
1719915	C17H22O10	385.114	386.121	385.114	0.450012
7.3206e+06	C21H22O7	385.129	386.137	385.129	0.239611
1.23377e+06	C18H26O9	385.151	386.158	385.15	0.470909
2.86603e+06	C22H26O6	385.166	386.173	385.166	0.294709
2236696	C19H30O8	385.187	386.194	385.187	0.150006
2.1154e+06	C23H30O5	385.202	386.209	385.202	-0.331958
2.63094e+06	C20H34O7	385.223	386.23	385.223	0.0399185
2.71849e+06	C21H38O6	385.26	386.267	385.26	0.325692
1.15765e+06	C20H21NO7	386.125	387.132	386.125	0.306649
4024410	C19H16O9	387.072	388.079	387.072	0.173968
1.16207e+06	C23H16O6	387.088	388.095	387.087	0.63226
1.29639e+06	C16H20O11	387.093	388.101	387.093	0.202876
8.0018e+06	C20H20O8	387.109	388.116	387.109	0.103834
1.00045e+06	C24H20O5	387.124	388.131	387.124	0.355454
4997725	C21H24O7	387.145	388.152	387.145	0.317365
1038813	C18H28O9	387.166	388.173	387.166	0.189628
2597982	C22H28O6	387.181	388.189	387.181	0.196224
1993482	C23H32O5	387.218	388.225	387.218	0.277308
3.19284e+06	C20H36O7	387.239	388.246	387.239	0.265762
1.12426e+06	C18H14O10	389.051	390.059	389.051	0.188665
4.41053e+06	C19H18O9	389.088	390.095	389.088	0.15785
2.13631e+06	C23H18O6	389.103	390.11	389.103	-0.0339903
1318946	C16H22O11	389.109	390.116	389.109	0.503695
6.46723e+06	C20H22O8	389.124	390.132	389.124	0.188303
1.41802e+06	C24H22O5	389.14	390.147	389.139	0.192302
2.83963e+06	C21H26O7	389.161	390.168	389.161	0.266934
2.16226e+06	C22H30O6	389.197	390.204	389.197	0.318897
1.90895e+06	C23H34O5	389.233	390.241	389.233	0.30192
1954983	C20H38O7	389.255	390.262	389.254	0.162824
1.75562e+06	C18H16O10	391.067	392.074	391.067	0.377361
2.32395e+06	C22H16O7	391.082	392.09	391.082	0.0105004
4.07115e+06	C19H20O9	391.103	392.111	391.103	-0.024126
3.55488e+06	C23H20O6	391.119	392.126	391.119	0.276705
6.32105e+06	C20H24O8	391.14	392.147	391.14	0.214017
2.24374e+06	C21H28O7	391.176	392.184	391.176	0.255014
2316782	C22H32O6	391.213	392.22	391.213	0.385494
1.67141e+06	C23H36O5	391.249	392.256	391.249	0.248777
1472221	C21H14O8	393.062	394.069	393.062	0.328608
2.22674e+06	C18H18O10	393.083	394.09	393.083	0.123619
4.69467e+06	C22H18O7	393.098	394.105	393.098	0.183403
2.69599e+06	C19H22O9	393.119	394.126	393.119	0.12205
4.22055e+06	C23H22O6	393.135	394.142	393.134	0.527136
1935969	C20H26O8	393.156	394.163	393.155	0.495453
2.42847e+06	C21H30O7	393.192	394.199	393.192	-0.0868204
2.80599e+06	C22H34O6	393.228	394.236	393.228	0.244173
1236666	C23H38O5	393.265	394.272	393.265	-0.0117995
1.13413e+06	C20H29NO7	394.187	395.194	394.187	0.245364
3.5401e+06	C21H16O8	395.077	396.085	395.077	0.27963
2178347	C18H20O10	395.098	396.106	395.098	0.278663
6.377e+06	C22H20O7	395.114	396.121	395.114	0.179853
1601751	C19H24O9	395.135	396.142	395.135	0.506551
2.02808e+06	C20H28O8	395.171	396.178	395.171	-0.0160217
2987567	C21H32O7	395.208	396.215	395.208	0.061428
2.19845e+06	C22H36O6	395.244	396.251	395.244	0.183027
1.20789e+06	C20H31NO7	396.203	397.21	396.203	-0.0178
1308749	C20H14O9	397.057	398.064	397.057	0.324657
1.23506e+06	C17H18O11	397.078	398.085	397.078	0.421662
6.1163e+06	C21H18O8	397.093	398.1	397.093	0.218087
1.8923e+06	C18H22O10	397.114	398.121	397.114	0.380144
5932325	C22H22O7	397.129	398.137	397.129	0.221549
1202086	C19H26O9	397.151	398.158	397.15	0.384344
2.56405e+06	C23H26O6	397.166	398.173	397.166	0.825
3.07008e+06	C20H30O8	397.187	398.194	397.187	0.0919545
1.65265e+06	C24H30O5	397.202	398.209	397.202	-0.384775
2.31577e+06	C21H34O7	397.223	398.231	397.223	0.28828
2024064	C22H38O6	397.26	398.267	397.26	0.367814
2.92517e+06	C20H16O9	399.072	400.08	399.072	0.395665
1.42937e+06	C17H20O11	399.094	400.101	399.093	0.824343
8.26713e+06	C21H20O8	399.109	400.116	399.109	0.2059
1.12784e+06	C18H24O10	399.13	400.137	399.13	0.781248
4266274	C22H24O7	399.145	400.152	399.145	0.162113
2.02704e+06	C23H28O6	399.182	400.189	399.181	0.48816
2.11818e+06	C20H32O8	399.203	400.21	399.202	0.290045
1.75607e+06	C21H36O7	399.239	400.246	399.239	0.0791141
1.72113e+06	C22H40O6	399.275	400.282	399.275	-0.0758182
4.92658e+06	C20H18O9	401.088	402.095	401.088	0.672877
1.14868e+06	C24H18O6	401.103	402.111	401.103	0.657342
1.16775e+06	C17H22O11	401.109	402.117	401.109	0.960377
6.11306e+06	C21H22O8	401.124	402.132	401.124	0.318669
3.04268e+06	C22H26O7	401.161	402.168	401.161	0.224864
2185722	C20H34O8	401.218	402.225	401.218	0.253943
1.51496e+06	C24H34O5	401.233	402.241	401.233	-0.13324
1.39195e+06	C21H38O7	401.255	402.262	401.254	0.0945363
1741046	C19H16O10	403.067	404.075	403.067	0.480203
1670903	C23H16O7	403.083	404.09	403.082	0.6605
4471672	C20H20O9	403.104	404.111	403.103	0.195798
2061859	C24H20O6	403.119	404.126	403.119	0.330064
3.82485e+06	C21H24O8	403.14	404.147	403.14	0.138836
2.14779e+06	C22H28O7	403.176	404.184	403.176	0.60912
922940	C19H32O9	403.198	404.205	403.197	1.00003
1.72902e+06	C23H32O6	403.213	404.22	403.213	0.618679
1.3792e+06	C20H36O8	403.234	404.241	403.234	0.123702
1263401	C24H36O5	403.249	404.256	403.249	-0.356534
2.14865e+06	C19H18O10	405.083	406.09	405.083	0.397698
3100628	C23H18O7	405.098	406.105	405.098	0.119093
3.44282e+06	C20H22O9	405.119	406.126	405.119	0.13047
2.71202e+06	C24H22O6	405.134	406.142	405.134	0.314547
2.27068e+06	C21H26O8	405.156	406.163	405.155	0.482746
987074	C25H26O5	405.171	406.178	405.171	-0.500429
2.29875e+06	C22H30O7	405.192	406.199	405.192	0.385426
1.66959e+06	C23H34O6	405.229	406.236	405.228	0.861927
1.21044e+06	C20H38O8	405.25	406.257	405.249	0.288656
974598	C24H38O5	405.265	406.272	405.265	-0.311289
2389043	C22H16O8	407.077	408.085	407.077	0.351744
2.30601e+06	C19H20O10	407.099	408.106	407.098	0.506399
4.421e+06	C23H20O7	407.114	408.121	407.114	0.433273
2.33546e+06	C16H24O12	407.119	408.127	407.119	-0.075253
2.13236e+06	C20H24O9	407.135	408.142	407.135	0.433061
1.64285e+06	C21H28O8	407.171	408.179	407.171	0.571408
2397583	C22H32O7	407.208	408.215	407.208	0.258008
1818129	C23H36O6	407.244	408.251	407.244	0.0769355
1.09536e+06	C21H14O9	409.057	410.064	409.057	0.485335
1.18419e+06	C18H18O11	409.078	410.085	409.078	0.623386
4.75237e+06	C22H18O8	409.093	410.1	409.093	0.25312
2.28632e+06	C19H22O10	409.114	410.121	409.114	0.198057
5.34936e+06	C23H22O7	409.129	410.137	409.129	0.383508
1.59393e+06	C20H26O9	409.151	410.158	409.15	0.404756
2.06608e+06	C21H30O8	409.187	410.194	409.187	0.13262
1863285	C22H34O7	409.223	410.231	409.223	0.650819
1.09064e+06	C26H34O4	409.238	410.246	409.238	-0.102989
1.44993e+06	C23H38O6	409.26	410.267	409.26	0.344098
2.49984e+06	C21H16O9	411.072	412.08	411.072	0.477291
1.38249e+06	C18H20O11	411.094	412.101	411.093	0.891055
5.9782e+06	C22H20O8	411.109	412.116	411.109	0.21855
1.43587e+06	C19H24O10	411.13	412.137	411.13	0.605844
4.21675e+06	C23H24O7	411.145	412.152	411.145	0.388337
1.52803e+06	C20H28O9	411.166	412.173	411.166	0.230915
3.03446e+06	C21H32O8	411.203	412.21	411.202	0.334691
2582795	C22H36O7	411.239	412.246	411.239	0.486237
1.6286e+06	C23H40O6	411.275	412.283	411.275	0.146587
4.18136e+06	C21H18O9	413.088	414.095	413.088	0.490092
1.27269e+06	C18H22O11	413.109	414.117	413.109	0.981288
6.28091e+06	C22H22O8	413.124	414.132	413.124	0.257481
2.99438e+06	C23H26O7	413.161	414.168	413.161	0.56672
1369805	C20H30O9	413.182	414.189	413.182	0.238635
4538575	C21H34O8	413.218	414.225	413.218	0.163743
2040273	C22H38O7	413.255	414.262	413.254	0.209559
1.21753e+06	C23H42O6	413.291	414.298	413.291	0.0246168
1.05513e+06	C21H21NO8	414.12	415.127	414.119	0.582526
1.51037e+06	C20H16O10	415.067	416.075	415.067	0.527362
5112467	C21H20O9	415.104	416.111	415.103	0.268458
1.31176e+06	C25H20O6	415.119	416.126	415.119	0.15253
4.52009e+06	C22H24O8	415.14	416.147	415.14	0.213613
2.17018e+06	C23H28O7	415.177	416.184	415.176	0.742414
1.33255e+06	C20H32O9	415.198	416.205	415.197	0.363291
2.20888e+06	C24H32O6	415.213	416.22	415.213	0.245223
1595163	C21H36O8	415.234	416.241	415.234	0.691401
1650161	C25H36O5	415.249	416.256	415.249	-0.430377
1.43278e+06	C22H40O7	415.27	416.277	415.27	0.153926
2.28208e+06	C20H18O10	417.083	418.09	417.083	0.393421
1771192	C24H18O7	417.098	418.106	417.098	0.726966
1.02888e+06	C17H22O12	417.104	418.111	417.104	-0.0564248
4.37241e+06	C21H22O9	417.119	418.126	417.119	0.267076
2.07298e+06	C25H22O6	417.134	418.142	417.134	0.0675245
3.35276e+06	C22H26O8	417.156	418.163	417.155	0.213691
907075	C25H38O5	417.265	418.272	417.265	0.242225
1.62929e+06	C22H42O7	417.286	418.293	417.286	-0.193312
1.68334e+06	C23H16O8	419.077	420.085	419.077	0.365464
2.85497e+06	C20H20O10	419.099	420.106	419.098	0.378353
3464847	C24H20O7	419.114	420.121	419.114	0.095953
3.24682e+06	C21H24O9	419.135	420.142	419.135	0.220008
2.2445e+06	C25H24O6	419.15	420.157	419.15	0.268704
2.11257e+06	C22H28O8	419.171	420.179	419.171	0.494363
2.78133e+06	C23H32O7	419.208	420.215	419.208	0.509756
2061634	C24H36O6	419.244	420.251	419.244	-0.0126277
3685481	C23H18O8	421.093	422.1	421.093	0.510042
2763285	C20H22O10	421.114	422.121	421.114	0.263222
4534294	C24H22O7	421.129	422.137	421.129	0.362383
1841005	C21H26O9	421.151	422.158	421.15	0.73408
3.02646e+06	C25H26O6	421.166	422.173	421.166	0.321814
2.01577e+06	C22H30O8	421.187	422.194	421.187	0.353828
1.50697e+06	C26H30O5	421.202	422.209	421.202	0.284805
1866055	C23H34O7	421.224	422.231	421.223	0.884517
1848863	C24H38O6	421.26	422.267	421.26	0.19385
1.95856e+06	C22H16O9	423.072	424.08	423.072	0.347968
5729611	C23H20O8	423.109	424.116	423.109	0.326449
1945975	C20H24O10	423.13	424.137	423.13	0.307389
4.62079e+06	C24H24O7	423.145	424.152	423.145	0.340298
1.70909e+06	C21H28O9	423.166	424.174	423.166	0.489566
1.87251e+06	C25H28O6	423.181	424.189	423.181	0.00359384
2960551	C22H32O8	423.203	424.21	423.202	0.448239
1.80667e+06	C26H32O5	423.218	424.225	423.218	0.398634
1.41901e+06	C24H40O6	423.275	424.282	423.275	0.00758841
4.02531e+06	C22H18O9	425.088	426.095	425.088	0.27442
1.38364e+06	C19H22O11	425.109	426.116	425.109	0.305203
6.14311e+06	C23H22O8	425.124	426.132	425.124	0.367059
1109001	C20H26O10	425.145	426.153	425.145	0.266191
3308426	C24H26O7	425.161	426.168	425.161	0.484554
1922785	C21H30O9	425.182	426.189	425.182	0.586886
1.79346e+06	C25H30O6	425.197	426.204	425.197	0.293727
2.71238e+06	C22H34O8	425.218	426.226	425.218	0.628096
1756346	C26H34O5	425.234	426.241	425.233	0.477134
1.457e+06	C23H38O7	425.255	426.262	425.254	0.423441
1.6839e+06	C24H42O6	425.291	426.298	425.291	0.0224792
1.52732e+06	C21H16O10	427.067	428.074	427.067	0.246934
5.2476e+06	C22H20O9	427.104	428.111	427.103	0.250618
1.11683e+06	C19H24O11	427.125	428.132	427.125	0.754475
5.05765e+06	C23H24O8	427.14	428.147	427.14	0.277425
4.02811e+06	C21H32O9	427.197	428.205	427.197	0.315708
2.35839e+06	C25H32O6	427.213	428.22	427.213	-0.202814
3.69233e+06	C22H36O8	427.234	428.241	427.234	0.358148
1.17372e+06	C23H40O7	427.27	428.278	427.27	0.50612
1.13899e+06	C24H44O6	427.307	428.314	427.307	0.365961
2.44899e+06	C21H18O10	429.083	430.09	429.083	0.570739
1.17096e+06	C25H18O7	429.098	430.106	429.098	0.93845
4.83082e+06	C22H22O9	429.119	430.127	429.119	0.295624
1380495	C26H22O6	429.134	430.142	429.134	0.264375
3.03404e+06	C23H26O8	429.156	430.163	429.155	0.443882
1.69803e+06	C21H34O9	429.213	430.22	429.213	0.284623
3.59375e+06	C25H34O6	429.228	430.236	429.228	-0.0048482
3.15249e+06	C22H38O8	429.25	430.257	429.249	0.28387
1073051	C23H42O7	429.286	430.293	429.286	0.432085
1.12384e+06	C24H16O8	431.077	432.085	431.077	-0.00692026
3187117	C21H20O10	431.099	432.106	431.098	0.402986
2.3965e+06	C25H20O7	431.114	432.121	431.114	0.389233
1.06392e+06	C18H24O12	431.12	432.127	431.119	0.0795034
3.60858e+06	C22H24O9	431.135	432.142	431.135	0.365895
1.7714e+06	C26H24O6	431.15	432.158	431.15	0.511115
2145800	C23H28O8	431.171	432.179	431.171	0.46394
1.2071e+06	C21H36O9	431.229	432.236	431.229	0.595771
4586766	C25H36O6	431.244	432.251	431.244	0.182712
4434192	C22H40O8	431.265	432.272	431.265	0.218613
2.44591e+06	C24H18O8	433.093	434.1	433.093	0.510649
3043241	C21H22O10	433.114	434.122	433.114	0.468753
3.49645e+06	C25H22O7	433.129	434.137	433.129	0.216888
2429015	C22H26O9	433.151	434.158	433.15	0.568876
1465944	C26H26O6	433.166	434.173	433.166	0.326011
3.53903e+06	C23H30O8	433.187	434.194	433.187	0.20928
2.83342e+06	C24H34O7	433.223	434.231	433.223	0.30296
1904736	C25H38O6	433.26	434.267	433.26	0.2755
1.15978e+06	C22H42O8	433.281	434.288	433.281	0.234322
1.37382e+06	C23H16O9	435.072	436.08	435.072	0.349363
1.33725e+06	C20H20O11	435.094	436.101	435.093	0.949718
4.50039e+06	C24H20O8	435.109	436.116	435.109	0.235112
2361429	C21H24O10	435.13	436.137	435.13	0.415601
3.53212e+06	C25H24O7	435.145	436.152	435.145	0.123174
1613784	C22H28O9	435.166	436.174	435.166	0.489817
1915268	C26H28O6	435.181	436.189	435.181	-0.00181428
6.49874e+06	C23H32O8	435.203	436.21	435.202	0.238489
1.04747e+06	C27H32O5	435.218	436.225	435.218	-0.0871229
2.00517e+06	C24H36O7	435.239	436.246	435.239	0.357178
1.13089e+06	C25H40O6	435.275	436.282	435.275	0.0110107
2.92787e+06	C23H18O9	437.088	438.095	437.088	0.37415
5.32489e+06	C24H22O8	437.124	438.132	437.124	0.357426
1.55073e+06	C21H26O10	437.146	438.153	437.145	0.706425
3058183	C25H26O7	437.161	438.168	437.161	0.192816
1.37157e+06	C22H30O9	437.182	438.189	437.182	0.989774
1490357	C26H30O6	437.197	438.204	437.197	0.215132
5.30493e+06	C23H34O8	437.218	438.226	437.218	0.325163
1140451	C27H34O5	437.233	438.24	437.233	-0.406265
1.78638e+06	C24H38O7	437.255	438.262	437.254	0.352029
1043304	C25H42O6	437.291	438.298	437.291	0.0279878
1.08541e+06	C22H16O10	439.067	440.074	439.067	0.156997
4.40552e+06	C23H20O9	439.104	440.111	439.103	0.387576
1.59566e+06	C20H24O11	439.125	440.132	439.125	0.453953
4.65845e+06	C24H24O8	439.14	440.147	439.14	0.18349
2185661	C25H28O7	439.176	440.184	439.176	0.401534
1.78315e+06	C22H32O9	439.198	440.205	439.197	0.382258
1916864	C26H32O6	439.213	440.22	439.213	0.219288
1.38055e+06	C23H36O8	439.234	440.241	439.234	0.87715
1.21082e+06	C24H40O7	439.27	440.278	439.27	0.635154
1265993	C25H44O6	439.306	440.314	439.307	-0.296765
2.07166e+06	C22H18O10	441.083	442.09	441.083	0.456815
4.44837e+06	C23H22O9	441.119	442.127	441.119	0.288469
3258057	C24H26O8	441.156	442.163	441.155	0.269643
2.08507e+06	C25H30O7	441.192	442.199	441.192	0.472891
1441956	C22H34O9	441.213	442.22	441.213	0.238874
1829840	C26H34O6	441.228	442.236	441.228	-0.0137974
1.15081e+06	C24H42O7	441.286	442.293	441.286	0.553043
2922284	C22H20O10	443.099	444.106	443.098	0.763819
1.3289e+06	C26H20O7	443.114	444.121	443.114	0.0742595
3.95789e+06	C23H24O9	443.135	444.142	443.135	0.407984
1.0808e+06	C27H24O6	443.15	444.157	443.15	-0.0723474
2.08389e+06	C24H28O8	443.171	444.178	443.171	0.151041
3.44556e+06	C25H32O7	443.208	444.215	443.208	0.0807613
1.37456e+06	C22H36O9	443.229	444.236	443.229	0.429947
1.92185e+06	C26H36O6	443.244	444.251	443.244	0.192372
936042	C24H44O7	443.301	444.309	443.301	0.0683545
1194860	C21H18O11	445.078	446.085	445.078	0.861705
1.62379e+06	C25H18O8	445.093	446.1	445.093	0.288404
3.31279e+06	C22H22O10	445.114	446.121	445.114	0.311754
2.27924e+06	C26H22O7	445.129	446.137	445.129	0.46565
2.63252e+06	C23H26O9	445.151	446.158	445.15	0.593436
1.72087e+06	C24H30O8	445.187	446.194	445.187	0.406443
4753061	C25H34O7	445.223	446.231	445.223	0.278418
1.32079e+06	C22H38O9	445.245	446.252	445.244	0.63274
2.49796e+06	C26H38O6	445.26	446.267	445.26	0.056748
1.50909e+06	C21H20O11	447.094	448.101	447.093	0.500015
3.10239e+06	C25H20O8	447.109	448.116	447.109	0.471798
2723768	C22H24O10	447.13	448.137	447.13	0.635393
2.92379e+06	C26H24O7	447.145	448.152	447.145	0.240335
1.7392e+06	C23H28O9	447.166	448.173	447.166	0.233681
1.15902e+06	C27H28O6	447.181	448.189	447.181	-0.0292448
2430143	C24H32O8	447.202	448.21	447.202	0.0439875
4.43514e+06	C25H36O7	447.239	448.246	447.239	0.207479
1034095	C22H40O9	447.26	448.267	447.26	0.0422173
1072881	C26H40O6	447.275	448.283	447.275	0.501219
2.36352e+06	C24H18O9	449.088	450.095	449.088	0.340145
1.64638e+06	C21H22O11	449.109	450.116	449.109	0.625439
4.71113e+06	C25H22O8	449.124	450.132	449.124	0.280326
1.00994e+06	C18H26O13	449.13	450.137	449.13	0.0487478
2.06089e+06	C22H26O10	449.145	450.153	449.145	0.116419
3476614	C26H26O7	449.161	450.168	449.161	0.248951
3984264	C23H30O9	449.182	450.189	449.182	0.225667
1.25061e+06	C27H30O6	449.197	450.205	449.197	0.674707
2.4475e+06	C24H34O8	449.218	450.225	449.218	0.273149
3.61282e+06	C25H38O7	449.255	450.262	449.254	0.186036
1.11353e+06	C22H42O9	449.276	450.283	449.276	0.24382
1036534	C23H16O10	451.067	452.074	451.067	0.318033
4026618	C24H20O9	451.104	452.111	451.103	0.306917
1.97666e+06	C21H24O11	451.125	452.132	451.125	0.279307
5.43223e+06	C25H24O8	451.14	452.147	451.14	0.260638
1.2105e+06	C22H28O10	451.161	452.168	451.161	0.346043
2.35733e+06	C26H28O7	451.176	452.184	451.176	0.411853
2.63476e+06	C23H32O9	451.197	452.205	451.197	0.21883
1.55704e+06	C27H32O6	451.213	452.22	451.213	0.160805
2.37082e+06	C24H36O8	451.234	452.241	451.234	0.188709
2.26945e+06	C25H40O7	451.27	452.278	451.27	0.276884
1995211	C23H18O10	453.083	454.09	453.083	0.337461
4.97386e+06	C24H22O9	453.119	454.127	453.119	0.339385
1.86781e+06	C21H26O11	453.141	454.148	453.14	0.631836
3780392	C25H26O8	453.156	454.163	453.155	0.27085
2080983	C26H30O7	453.192	454.199	453.192	0.450895
2904025	C23H34O9	453.213	454.22	453.213	0.442558
1.45775e+06	C27H34O6	453.228	454.236	453.228	0.459194
2.7279e+06	C24H38O8	453.25	454.257	453.249	0.362802
1567073	C25H42O7	453.286	454.293	453.286	0.508903
3.14803e+06	C23H20O10	455.099	456.106	455.098	0.385001
4.14157e+06	C24H24O9	455.135	456.142	455.135	0.373101
2.57323e+06	C25H28O8	455.171	456.179	455.171	0.618778
1.85396e+06	C26H32O7	455.208	456.215	455.208	0.38131
1589725	C23H36O9	455.229	456.236	455.229	0.309231
1.39721e+06	C27H36O6	455.244	456.251	455.244	0.223223
2.01849e+06	C24H40O8	455.265	456.273	455.265	0.452073
1199930	C25H44O7	455.301	456.309	455.301	-0.0708847
3.40143e+06	C23H22O10	457.114	458.122	457.114	0.520963
1.64399e+06	C27H22O7	457.129	458.137	457.129	0.453855
3298779	C24H26O9	457.15	458.158	457.15	0.188691
1982431	C25H30O8	457.187	458.194	457.187	0.409731
1.37584e+06	C22H34O10	457.208	458.215	457.208	-0.174679
6.09985e+06	C26H34O7	457.223	458.231	457.223	0.312774
1.50483e+06	C27H38O6	457.26	458.267	457.26	0.29919
1.75494e+06	C24H42O8	457.281	458.288	457.281	0.423384
1.26061e+06	C25H46O7	457.317	458.324	457.317	0.25968
1.68402e+06	C22H20O11	459.094	460.101	459.093	0.767313
2.31425e+06	C26H20O8	459.109	460.116	459.109	0.0293505
3.14284e+06	C23H24O10	459.13	460.137	459.13	0.350825
2.13992e+06	C27H24O7	459.145	460.152	459.145	0.236641
2.13779e+06	C24H28O9	459.166	460.174	459.166	0.423131
4.95046e+06	C25H32O8	459.203	460.21	459.202	0.150366
1.90576e+07	C26H36O7	459.239	460.246	459.239	0.233757
1.35653e+06	C27H40O6	459.275	460.283	459.275	0.437714
1.8931e+06	C25H18O9	461.088	462.095	461.088	0.288645
2.07427e+06	C22H22O11	461.109	462.117	461.109	0.645734
4.27416e+06	C26H22O8	461.124	462.132	461.124	0.205067
2348787	C23H26O10	461.146	462.153	461.145	0.416509
2234698	C27H26O7	461.161	462.168	461.161	0.179489
1855906	C24H30O9	461.182	462.189	461.182	0.295067
9.07758e+06	C25H34O8	461.218	462.225	461.218	0.252394
2.75714e+07	C26H38O7	461.255	462.262	461.254	0.249965
899793	C24H16O10	463.067	464.075	463.067	0.417732
3.48207e+06	C25H20O9	463.104	464.111	463.103	0.229999
1.76039e+06	C22H24O11	463.125	464.132	463.125	0.696715
4.79424e+06	C26H24O8	463.14	464.147	463.14	0.256236
1828231	C23H28O10	463.161	464.169	463.161	0.778281
2.61023e+06	C27H28O7	463.176	464.184	463.176	0.344082
1784331	C24H32O9	463.198	464.205	463.197	0.452257
1.11003e+06	C28H32O6	463.213	464.22	463.213	0.11827
5.00332e+06	C25H36O8	463.234	464.241	463.234	0.325318
3.80883e+06	C26H40O7	463.27	464.278	463.27	0.250739
1.82159e+06	C24H18O10	465.083	466.09	465.083	0.5405
4947053	C25H22O9	465.119	466.126	465.119	0.241583
1660101	C22H26O11	465.14	466.148	465.14	0.514925
4686279	C26H26O8	465.156	466.163	465.155	0.311252
1519689	C23H30O10	465.177	466.184	465.177	0.807228
1.82156e+06	C27H30O7	465.192	466.199	465.192	0.516475
1.74911e+06	C24H34O9	465.213	466.221	465.213	0.734209
4.65779e+06	C25H38O8	465.249	466.257	465.249	0.217669
981886	C29H38O5	465.265	466.272	465.265	-0.215212
1.2492e+06	C26H42O7	465.286	466.293	465.286	0.727815
3.0918e+06	C24H20O10	467.099	468.106	467.098	0.500282
5398707	C25H24O9	467.135	468.142	467.135	0.3195
1.26256e+06	C22H28O11	467.156	468.163	467.156	0.662363
3.01382e+06	C26H28O8	467.171	468.178	467.171	0.0770166
1655057	C27H32O7	467.208	468.215	467.208	0.430237
1.82722e+06	C24H36O9	467.229	468.236	467.229	0.574852
1361472	C28H36O6	467.244	468.251	467.244	0.326811
6.58469e+06	C25H40O8	467.265	468.272	467.265	0.35119
3.80168e+06	C24H22O10	469.114	470.121	469.114	0.377665
4008530	C25H26O9	469.151	470.158	469.15	0.459706
2.06746e+06	C26H30O8	469.187	470.194	469.187	0.589162
1.13306e+06	C23H34O10	469.208	470.216	469.208	0.68212
1.64997e+06	C27H34O7	469.223	470.231	469.223	0.32007
2.18693e+06	C24H38O9	469.244	470.252	469.244	0.202721
1.22471e+06	C28H38O6	469.26	470.267	469.26	-0.0125608
2.7201e+06	C25H42O8	469.281	470.288	469.281	0.10699
1731691	C23H20O11	471.094	472.101	471.093	0.616448
1574296	C27H20O8	471.109	472.116	471.109	0.223015
3846298	C24H24O10	471.13	472.137	471.13	0.528049
1.58582e+06	C28H24O7	471.145	472.152	471.145	-0.139203
2544543	C25H28O9	471.166	472.174	471.166	0.486892
1999182	C26H32O8	471.203	472.21	471.202	0.492332
1254779	C23H36O10	471.224	472.231	471.224	0.661766
1.82067e+06	C27H36O7	471.239	472.246	471.239	0.306345
1.50528e+06	C24H40O9	471.26	472.268	471.26	0.852891
1.41261e+06	C28H40O6	471.275	472.283	471.275	0.605477
1.00429e+06	C25H44O8	471.297	472.304	471.296	0.557224
1149710	C26H18O9	473.088	474.095	473.088	-0.129371
2.17213e+06	C23H22O11	473.109	474.117	473.109	0.639481
2.59309e+06	C27H22O8	473.124	474.132	473.124	0.0981838
2929216	C24H26O10	473.145	474.153	473.145	0.186174
1.82385e+06	C28H26O7	473.16	474.168	473.161	-0.16716
1.82599e+06	C25H30O9	473.182	474.189	473.182	0.379091
9900617	C26H34O8	473.218	474.225	473.218	0.208228
2.26994e+06	C27H38O7	473.255	474.262	473.254	0.366324
1.34741e+06	C24H42O9	473.276	474.283	473.276	0.540091
1118546	C28H42O6	473.291	474.298	473.291	0.437951
2506978	C26H20O9	475.103	476.111	475.103	-0.0757616
2388879	C23H24O11	475.125	476.132	475.125	0.712726
3759249	C27H24O8	475.14	476.147	475.14	0.08782
2032617	C24H28O10	475.161	476.168	475.161	0.409389
1.76787e+06	C28H28O7	475.176	476.184	475.176	0.0438936
3.67452e+06	C25H32O9	475.197	476.205	475.197	0.223274
20134045	C26H36O8	475.234	476.241	475.234	0.29588
1.47272e+06	C27H40O7	475.27	476.278	475.27	0.39955
1382708	C25H18O10	477.083	478.09	477.083	0.462059
4.748e+06	C26H22O9	477.119	478.126	477.119	0.0282191
1.91136e+06	C23H26O11	477.14	478.148	477.14	0.362681
3866003	C27H26O8	477.156	478.163	477.155	0.0319524
1.30059e+06	C24H30O10	477.177	478.184	477.177	0.548327
1.56354e+06	C28H30O7	477.192	478.199	477.192	0.461031
2.87614e+06	C25H34O9	477.213	478.22	477.213	0.228739
1.1836e+06	C29H34O6	477.228	478.236	477.228	0.468494
1.237e+07	C26H38O8	477.25	478.257	477.249	0.322366
2557753	C25H20O10	479.099	480.106	479.098	0.452545
4.58852e+06	C26H24O9	479.135	480.142	479.135	0.363966
1.22438e+06	C23H28O11	479.156	480.164	479.156	0.7976
2.95891e+06	C27H28O8	479.171	480.179	479.171	0.356204
1.22943e+06	C28H32O7	479.208	480.215	479.208	0.671632
2.90252e+06	C25H36O9	479.229	480.236	479.229	0.597728
1.36426e+06	C29H36O6	479.244	480.251	479.244	0.575353
6.49574e+06	C26H40O8	479.265	480.272	479.265	0.342382
3.63117e+06	C25H22O10	481.114	482.121	481.114	0.226359
4188742	C26H26O9	481.151	482.158	481.15	0.222373
1.89456e+06	C27H30O8	481.187	482.194	481.187	0.395701
2981032	C25H38O9	481.244	482.252	481.244	0.347358
1.3501e+06	C29H38O6	481.26	482.267	481.26	0.100934
3.79128e+06	C26H42O8	481.281	482.288	481.281	0.325946
1749576	C24H20O11	483.093	484.101	483.093	0.353046
3663949	C25H24O10	483.13	484.137	483.13	0.276566
2515367	C26H28O9	483.166	484.173	483.166	0.259993
1.31405e+06	C27H32O8	483.203	484.21	483.202	0.848533
4151988	C25H40O9	483.26	484.267	483.26	0.427402
1.2993e+06	C29H40O6	483.275	484.283	483.275	0.136574
3.78608e+06	C26H44O8	483.296	484.304	483.296	0.32121
2117719	C24H22O11	485.109	486.117	485.109	0.685376
1462148	C28H22O8	485.124	486.132	485.124	0.33126
2.86345e+06	C25H26O10	485.145	486.153	485.145	0.237701
1416670	C29H26O7	485.16	486.168	485.161	-0.334612
1662817	C26H30O9	485.182	486.189	485.182	0.122679
1.54135e+06	C27H34O8	485.218	486.226	485.218	0.66745
999699	C24H38O10	485.239	486.247	485.239	0.203712
1.48815e+06	C28H38O7	485.255	486.262	485.254	0.545215
1.90219e+06	C25H42O9	485.276	486.283	485.276	-0.0369325
1.1699e+06	C29H42O6	485.291	486.298	485.291	0.0183091
1528551	C27H20O9	487.104	488.111	487.103	0.554409
2206143	C24H24O11	487.125	488.132	487.125	0.567543
2478871	C28H24O8	487.14	488.147	487.14	0.164498
2.2015e+06	C25H28O10	487.161	488.169	487.161	0.730531
1.31113e+06	C29H28O7	487.176	488.184	487.176	0.376878
1.75005e+06	C26H32O9	487.198	488.205	487.197	0.525002
1.99248e+06	C27H36O8	487.234	488.241	487.234	0.347563
1.65956e+06	C28H40O7	487.27	488.278	487.27	0.25842
1.02284e+06	C26H18O10	489.083	490.09	489.083	-0.154073
1062608	C23H22O12	489.104	490.111	489.104	0.374023
2918269	C27H22O9	489.119	490.127	489.119	0.360063
2475221	C24H26O11	489.14	490.148	489.14	0.193206
2891821	C28H26O8	489.156	490.163	489.155	0.252085
1.68768e+06	C25H30O10	489.177	490.184	489.177	0.514471
2.7244e+06	C26H34O9	489.213	490.22	489.213	0.145387
1.67878e+06	C27H38O8	489.25	490.257	489.249	0.414186
2.22973e+06	C26H20O10	491.098	492.106	491.098	-0.105356
1.13397e+06	C23H24O12	491.12	492.127	491.119	0.895858
4985068	C27H24O9	491.135	492.142	491.135	0.282316
1.54371e+06	C24H28O11	491.156	492.164	491.156	0.716962
2881862	C28H28O8	491.171	492.178	491.171	0.0459708
1559028	C25H32O10	491.193	492.2	491.192	0.747559
1225846	C29H32O7	491.208	492.215	491.208	0.516262
5.24262e+06	C26H36O9	491.229	492.236	491.229	0.25503
1.54287e+06	C27H40O8	491.265	492.273	491.265	0.548925
946900	C25H18O11	493.078	494.085	493.078	0.789197
3.30249e+06	C26H22O10	493.114	494.121	493.114	0.143319
4.94064e+06	C27H26O9	493.151	494.158	493.15	0.292423
2.02634e+06	C28H30O8	493.187	494.194	493.187	0.125839
1.38396e+06	C29H34O7	493.223	494.231	493.223	0.543623
6.13259e+06	C26H38O9	493.244	494.252	493.244	0.299236
1.08329e+06	C30H38O6	493.26	494.267	493.26	0.208716
1189105	C27H42O8	493.281	494.288	493.281	-0.0483842
1.6878e+06	C25H20O11	495.093	496.101	495.093	0.409582
3.91624e+06	C26H24O10	495.13	496.137	495.13	0.209982
3233834	C27H28O9	495.166	496.173	495.166	0.113199
1453533	C25H36O10	495.224	496.231	495.224	0.431201
1358047	C29H36O7	495.239	496.247	495.239	0.811569
9.73428e+06	C26H40O9	495.26	496.267	495.26	0.303589
1.05977e+06	C30H40O6	495.275	496.282	495.275	-0.100095
2.18819e+06	C25H22O11	497.109	498.117	497.109	0.660201
3483380	C26H26O10	497.145	498.153	497.145	0.34215
1911929	C27H30O9	497.182	498.189	497.182	0.531784
2.65637e+07	C26H42O9	497.276	498.283	497.276	0.246696
1.0669e+06	C28H20O9	499.103	500.111	499.103	-0.15957
2.50712e+06	C25H24O11	499.125	500.132	499.125	0.524502
1661124	C29H24O8	499.14	500.147	499.14	0.591593
2.20735e+06	C26H28O10	499.161	500.168	499.161	-0.024179
1.32757e+06	C28H36O8	499.234	500.241	499.234	0.703018
1996202	C25H40O10	499.255	500.262	499.255	0.179909
1.63209e+06	C29H40O7	499.27	500.278	499.27	0.325949
2.25246e+06	C26H44O9	499.291	500.299	499.291	0.252225
1.23949e+06	C24H22O12	501.104	502.112	501.104	0.784083
2121877	C28H22O9	501.119	502.127	501.119	0.424316
2397080	C25H26O11	501.141	502.148	501.14	0.575296
2.42072e+06	C29H26O8	501.156	502.163	501.155	0.367305
1732211	C26H30O10	501.177	502.184	501.177	0.27215
948128	C30H30O7	501.192	502.2	501.192	0.705363
1.46299e+06	C27H34O9	501.213	502.221	501.213	0.469626
2.07146e+06	C28H38O8	501.25	502.257	501.249	0.605152
1.68512e+06	C29H42O7	501.286	502.293	501.286	0.147181
1.61384e+06	C27H20O10	503.099	504.106	503.098	0.34286
3825690	C28H24O9	503.135	504.142	503.135	0.227364
2.08758e+06	C25H28O11	503.156	504.163	503.156	0.455104
2.35916e+06	C29H28O8	503.171	504.178	503.171	-0.193959
1.47907e+06	C26H32O10	503.193	504.2	503.192	0.95901
2.5551e+06	C28H40O8	503.265	504.273	503.265	0.36053
1326131	C29H44O7	503.302	504.309	503.301	0.471519
3.14751e+06	C27H22O10	505.114	506.121	505.114	0.0160059
1.28797e+06	C24H26O12	505.135	506.142	505.135	-0.0402579
5.15336e+06	C28H26O9	505.151	506.158	505.15	0.306598
1510438	C25H30O11	505.172	506.179	505.172	0.421214
1.96723e+06	C29H30O8	505.187	506.194	505.187	0.103465
1479041	C26H34O10	505.208	506.215	505.208	0.134915
1493681	C27H38O9	505.245	506.252	505.244	0.703567
1.17987e+06	C28H42O8	505.281	506.288	505.281	0.205552
1440079	C26H20O11	507.094	508.101	507.093	0.685057
4.01054e+06	C27H24O10	507.13	508.137	507.13	0.255372
4053040	C28H28O9	507.166	508.173	507.166	0.00718319
1.65253e+06	C29H32O8	507.202	508.21	507.202	0.112427
2.06743e+06	C26H36O10	507.224	508.231	507.224	0.624832
1301819	C30H36O7	507.239	508.246	507.239	0.087994
1.34048e+06	C27H40O9	507.26	508.268	507.26	0.675521
2.45881e+06	C26H22O11	509.109	510.116	509.109	0.184744
3945659	C27H26O10	509.146	510.153	509.145	0.416595
2503446	C28H30O9	509.182	510.189	509.182	0.154283
1.39028e+06	C29H34O8	509.218	510.226	509.218	0.408446
2794100	C26H38O10	509.239	510.247	509.239	0.286572
1.32479e+06	C30H38O7	509.255	510.262	509.254	0.198302
1.44452e+06	C27H42O9	509.276	510.283	509.276	0.363541
2.76675e+06	C26H24O11	511.125	512.132	511.125	0.531707
1.08976e+06	C30H24O8	511.14	512.147	511.14	-0.0818754
2958757	C27H28O10	511.161	512.169	511.161	0.686474
1501184	C28H32O9	511.197	512.205	511.197	0.278359
1.29886e+06	C29H36O8	511.234	512.241	511.234	0.468652
3683849	C26H40O10	511.255	512.262	511.255	0.32422
1682785	C30H40O7	511.27	512.277	511.27	-0.131864
1.12147e+06	C27H44O9	511.291	512.298	511.291	-0.348094
1.32238e+06	C25H22O12	513.104	514.112	513.104	0.963957
1.44052e+06	C29H22O9	513.119	514.126	513.119	0.0907263
2696589	C26H26O11	513.14	514.148	513.14	0.425885
1.38651e+06	C30H26O8	513.156	514.163	513.155	0.113837
1.85709e+06	C27H30O10	513.177	514.184	513.177	0.200616
1472201	C29H38O8	513.249	514.257	513.249	0.0292191
3.9959e+06	C26H42O10	513.271	514.278	513.271	0.263377
1585402	C30H42O7	513.286	514.293	513.286	0.320269
1.25618e+06	C28H20O10	515.098	516.106	515.098	0.1659
2.49348e+06	C29H24O9	515.135	516.142	515.135	0.149393
2.25788e+06	C26H28O11	515.156	516.163	515.156	0.634355
2.06456e+06	C30H28O8	515.171	516.179	515.171	0.256489
1.22091e+06	C27H32O10	515.193	516.2	515.192	0.521343
1.48042e+06	C29H40O8	515.265	516.272	515.265	0.25992
1418431	C26H44O10	515.287	516.294	515.286	0.681031
1.15501e+06	C30H44O7	515.302	516.309	515.301	0.158579
2.42904e+06	C28H22O10	517.114	518.121	517.114	0.0837354
3605959	C29H26O9	517.151	518.158	517.15	0.435333
1785760	C26H30O11	517.172	518.179	517.172	0.568904
1.65934e+06	C30H30O8	517.187	518.194	517.187	0.442609
1.06572e+06	C27H34O10	517.208	518.215	517.208	0.356184
1.24169e+06	C29H42O8	517.281	518.288	517.281	0.0244122
1.31534e+06	C27H20O11	519.093	520.101	519.093	0.0660683
3925094	C28H24O10	519.13	520.137	519.13	0.217728
3.87475e+06	C29H28O9	519.166	520.174	519.166	0.422233
1.41353e+06	C26H32O11	519.188	520.195	519.187	0.87459
1502194	C30H32O8	519.202	520.21	519.202	-0.0668564
1.1519e+06	C27H36O10	519.224	520.231	519.224	0.019498
2265182	C27H22O11	521.109	522.116	521.109	-0.00493114
4.23775e+06	C28H26O10	521.145	522.153	521.145	0.33862
2.74494e+06	C29H30O9	521.182	522.189	521.182	0.244351
1.01391e+06	C26H34O11	521.203	522.21	521.203	0.63733
1.35717e+06	C30H34O8	521.218	522.226	521.218	0.381413
1420069	C28H42O9	521.276	522.283	521.276	0.148373
3.05196e+06	C27H24O11	523.125	524.132	523.125	0.421437
3439719	C28H28O10	523.161	524.168	523.161	0.0940056
1.84344e+06	C29H32O9	523.198	524.205	523.197	0.538455
1.26527e+06	C30H36O8	523.234	524.241	523.234	0.102714
1226487	C27H40O10	523.255	524.263	523.255	0.892434
1.1409e+06	C31H40O7	523.27	524.277	523.27	0.124997
1.33113e+06	C26H22O12	525.104	526.111	525.104	0.560272
2.72258e+06	C27H26O11	525.141	526.148	525.14	0.518394
2.15802e+06	C28H30O10	525.177	526.184	525.177	0.274501
1.21155e+06	C29H34O9	525.213	526.221	525.213	0.784507
1.30649e+06	C30H38O8	525.249	526.257	525.249	0.0689973
995412	C27H42O10	525.271	526.278	525.271	0.577704
1221206	C31H42O7	525.286	526.293	525.286	0.0775166
1890156	C26H24O12	527.12	528.127	527.119	0.81501
1689455	C30H24O9	527.135	528.142	527.135	0.0259252
1.22653e+06	C31H28O8	527.171	528.178	527.171	-0.0823995
1243726	C28H32O10	527.193	528.2	527.192	0.508333
1.25263e+06	C26H40O11	527.25	528.257	527.25	0.108111
1.31853e+06	C30H40O8	527.265	528.272	527.265	-0.173067
1.6997e+06	C29H22O10	529.114	530.122	529.114	0.483982
1.74284e+06	C26H26O12	529.136	530.143	529.135	0.937657
2527358	C30H26O9	529.151	530.158	529.15	0.327177
1.55273e+06	C27H30O11	529.172	530.179	529.172	0.433586
1.50558e+06	C31H30O8	529.187	530.194	529.187	0.385409
1272719	C29H38O9	529.245	530.252	529.244	0.652427
1066216	C26H42O11	529.265	530.273	529.265	-0.257088
1.35243e+06	C30H42O8	529.281	530.288	529.281	-0.284682
1.05532e+06	C28H20O11	531.094	532.101	531.093	0.423315
2773473	C29H24O10	531.13	532.137	531.13	0.346776
1.55325e+06	C26H28O12	531.151	532.158	531.151	0.339289
2.7396e+06	C30H28O9	531.166	532.173	531.166	0.230035
1.09139e+06	C27H32O11	531.187	532.195	531.187	0.579189
1126638	C31H32O8	531.203	532.21	531.202	0.239388
1.18613e+06	C29H40O9	531.26	532.268	531.26	0.556325
1783965	C28H22O11	533.109	534.116	533.109	-0.0898502
3.56769e+06	C29H26O10	533.146	534.153	533.145	0.439566
1467901	C26H30O12	533.167	534.174	533.166	0.217005
2339328	C30H30O9	533.182	534.189	533.182	0.310343
1072817	C31H34O8	533.218	534.225	533.218	0.0270822
1.05802e+06	C28H38O10	533.239	534.247	533.239	0.0748547
990310	C29H42O9	533.276	534.283	533.276	0.275841
2483130	C28H24O11	535.125	536.132	535.125	0.055346
3272299	C29H28O10	535.161	536.168	535.161	0.444373
1156975	C26H32O12	535.182	536.189	535.182	-0.172548
1.77398e+06	C30H32O9	535.198	536.205	535.197	0.323841
922751	C32H40O7	535.27	536.278	535.27	0.504249
1.12793e+06	C27H22O12	537.104	538.111	537.104	0.132965
2869723	C28H26O11	537.14	538.148	537.14	0.31262
2.39246e+06	C29H30O10	537.177	538.184	537.177	0.301053
1.20855e+06	C30H34O9	537.213	538.221	537.213	0.677247
944886	C32H42O7	537.286	538.293	537.286	0.485944
1492431	C27H24O12	539.12	540.127	539.119	0.658202
2378667	C28H28O11	539.156	540.164	539.156	0.751437
1.47764e+06	C29H32O10	539.192	540.2	539.192	0.258211
1133753	C30H36O9	539.229	540.236	539.229	0.36923
1667993	C28H44O10	539.286	540.293	539.286	-0.0535255
899082	C32H60O6	539.432	540.439	539.432	0.175459
1035850	C30H22O10	541.114	542.121	541.114	-0.377308
1.78171e+06	C27H26O12	541.135	542.143	541.135	0.389521
1.74028e+06	C31H26O9	541.15	542.158	541.15	0.0869481
1583957	C28H30O11	541.172	542.179	541.172	0.750051
1035192	C30H38O9	541.245	542.252	541.244	0.716152
1.04936e+06	C31H42O8	541.281	542.288	541.281	0.186471
2013346	C30H24O10	543.13	544.137	543.13	0.189321
1.458e+06	C27H28O12	543.151	544.158	543.151	0.504337
2008745	C31H28O9	543.167	544.174	543.166	0.918094
1.06402e+06	C28H32O11	543.187	544.195	543.187	0.163775
1013125	C32H32O8	543.203	544.21	543.202	0.522572
1.04049e+06	C30H40O9	543.26	544.267	543.26	-0.240327
1429324	C29H22O11	545.109	546.116	545.109	0.524785
2.83678e+06	C30H26O10	545.146	546.153	545.145	0.732358
1.9488e+06	C31H30O9	545.182	546.189	545.182	0.308256
2.37227e+06	C29H24O11	547.125	548.132	547.125	0.0583015
3094194	C30H28O10	547.161	548.168	547.161	0.189436
1.1052e+06	C28H22O12	549.104	550.111	549.104	0.652838
2.85761e+06	C29H26O11	549.14	550.148	549.14	0.08565
2.47703e+06	C30H30O10	549.177	550.184	549.177	0.217757
1.05855e+06	C32H38O8	549.25	550.257	549.249	0.895179
1.75285e+06	C28H24O12	551.119	552.127	551.119	-0.128418
2.69647e+06	C29H28O11	551.156	552.163	551.156	0.218021
1700642	C30H32O10	551.193	552.2	551.192	0.481292
951686	C32H40O8	551.265	552.272	551.265	-0.157455
1.78073e+06	C28H26O12	553.135	554.142	553.135	0.00407914
1.98178e+06	C29H30O11	553.172	554.179	553.172	0.502088
1.07875e+06	C30H34O10	553.208	554.216	553.208	0.679939
1444403	C31H24O10	555.13	556.137	555.13	0.589604
1.68244e+06	C28H28O12	555.151	556.158	555.151	0.409099
1.61094e+06	C32H28O9	555.166	556.174	555.166	0.52697
1.26108e+06	C29H32O11	555.188	556.195	555.187	0.985463
1044386	C31H40O9	555.26	556.267	555.26	-0.631923
1.07253e+06	C30H22O11	557.109	558.116	557.109	0.102985
2.17449e+06	C31H26O10	557.146	558.153	557.145	0.568955
1.26309e+06	C28H30O12	557.167	558.174	557.166	0.149751
1.74224e+06	C32H30O9	557.182	558.189	557.182	0.540587
1.10068e+06	C31H42O9	557.276	558.283	557.276	0.274673
1.89576e+06	C30H24O11	559.125	560.132	559.125	0.505668
2.51487e+06	C31H28O10	559.161	560.168	559.161	0.356191
1572238	C32H32O9	559.198	560.205	559.197	0.98377
1033955	C29H22O12	561.104	562.112	561.104	0.901099
2.63977e+06	C30H26O11	561.14	562.148	561.14	0.0960678
2.55708e+06	C31H30O10	561.177	562.184	561.177	0.421909
1.00408e+06	C30H42O10	561.27	562.277	561.271	-0.699324
924280	C34H58O6	561.417	562.424	561.416	0.870216
1731919	C29H24O12	563.12	564.127	563.119	0.511376
2770049	C30H28O11	563.156	564.163	563.156	0.315454
1.88003e+06	C31H32O10	563.193	564.2	563.192	0.599528
1942715	C29H26O12	565.135	566.143	565.135	0.531923
2315970	C30H30O11	565.172	566.179	565.172	0.0950773
1.2168e+06	C31H34O10	565.208	566.216	565.208	0.671329
962050	C33H42O8	565.281	566.288	565.281	0.325257
1.9095e+06	C29H28O12	567.151	568.158	567.151	-0.0556046
1057748	C33H28O9	567.166	568.173	567.166	-0.129941
1707651	C30H32O11	567.187	568.195	567.187	0.393164
1.12224e+06	C32H40O9	567.26	568.267	567.26	-0.0246956
1.03341e+06	C33H44O8	567.297	568.304	567.296	0.540472
1.06508e+06	C35H52O6	567.369	568.376	567.369	-0.0552015
1.82772e+06	C36H56O5	567.406	568.413	567.405	0.258282
1720717	C32H26O10	569.146	570.153	569.145	0.628337
1.28412e+06	C33H30O9	569.182	570.189	569.182	-0.156905
1036355	C30H34O11	569.203	570.21	569.203	0.660383
1659759	C36H58O5	569.421	570.429	569.421	0.559008
1679173	C31H24O11	571.125	572.132	571.125	0.0246888
2359159	C32H28O10	571.161	572.168	571.161	0.260258
1193382	C29H32O12	571.182	572.19	571.182	0.219393
1.25564e+06	C33H32O9	571.198	572.205	571.197	0.299714
955046	C32H44O9	571.291	572.299	571.291	0.232733
885649	C30H22O12	573.104	574.111	573.104	-0.0120145
2.21551e+06	C31H26O11	573.14	574.148	573.14	0.413288
2.30836e+06	C32H30O10	573.177	574.184	573.177	0.619617
1.03072e+06	C33H34O9	573.213	574.22	573.213	0.130195
1.37452e+06	C30H24O12	575.12	576.127	575.119	0.714366
2.79209e+06	C31H28O11	575.156	576.163	575.156	0.556182
1856839	C32H32O10	575.193	576.2	575.192	0.606105
1889566	C30H26O12	577.135	578.143	577.135	0.545244
2251728	C31H30O11	577.172	578.179	577.172	0.502638
1287895	C32H34O10	577.208	578.216	577.208	0.527833
2.07778e+06	C30H28O12	579.151	580.158	579.151	0.419699
1869192	C31H32O11	579.188	580.195	579.187	0.683698
980289	C33H40O9	579.26	580.267	579.26	0.00146565
1.40387e+06	C34H60O7	579.427	580.434	579.427	0.126143
1.11408e+06	C33H26O10	581.145	582.153	581.145	0.00658309
1432204	C36H54O6	581.385	582.392	581.385	-0.177076
1078068	C32H24O11	583.125	584.132	583.125	0.343774
1.61247e+06	C33H28O10	583.161	584.168	583.161	-0.221348
2.14978e+06	C36H56O6	583.401	584.408	583.4	0.420486
1798969	C32H26O11	585.141	586.148	585.14	0.472018
1900949	C33H30O10	585.177	586.184	585.177	0.652284
1767491	C36H58O6	585.416	586.424	585.416	0.355884
1.16417e+06	C31H24O12	587.119	588.127	587.119	-0.372624
2235749	C32H28O11	587.156	588.163	587.156	0.390429
2380140	C33H32O10	587.192	588.2	587.192	0.384431
1.5573e+06	C31H26O12	589.135	590.142	589.135	-0.339896
2258744	C32H30O11	589.172	590.179	589.172	0.599308
1.1719e+06	C33H34O10	589.208	590.216	589.208	0.559432
1.91351e+06	C31H28O12	591.151	592.158	591.151	0.639991
1704881	C32H32O11	591.187	592.195	591.187	0.478157
1.11678e+06	C30H26O13	593.13	594.138	593.13	0.329138
1.79894e+06	C31H30O12	593.167	594.174	593.166	0.610157
1.17452e+06	C32H34O11	593.203	594.21	593.203	0.167829
1187549	C30H28O13	595.146	596.153	595.146	0.563641
1135029	C34H28O10	595.161	596.169	595.161	0.851403
1.38058e+06	C31H32O12	595.183	596.19	595.182	0.82927
875498	C32H36O11	595.218	596.226	595.218	-0.365317
1.35239e+06	C33H26O11	597.14	598.148	597.14	0.112943
1.28797e+06	C34H30O10	597.177	598.184	597.177	0.0634303
1839187	C33H28O11	599.156	600.164	599.156	0.590872
1015745	C30H32O13	599.177	600.184	599.177	-0.648563
1426052	C34H32O10	599.193	600.2	599.192	0.410707

## Sheet: Blue Ridge-Rx (11 11 2022)
Abundance	Formula	exp_mass	neutral_mass	theor_mass	err_ppm
2756735	C7H6O3	137.024	138.032	137.024	-0.0137863
1.83474e+06	C8H16O2	143.108	144.115	143.108	0.0108537
2.33331e+06	C6H10O4	145.051	146.058	145.051	-0.0247557
1562746	C5H8O5	147.03	148.037	147.03	-0.0986847
21171106	C5H10O5	149.046	150.053	149.046	0.0372167
2388239	C9H10O2	149.061	150.068	149.061	-0.0803101
6759469	C8H8O3	151.04	152.047	151.04	0.100987
1.96971e+06	C7H6O4	153.019	154.027	153.019	0.088696
2.52084e+06	C8H10O3	153.056	154.063	153.056	-0.069788
1320315	C9H14O2	153.092	154.099	153.092	-0.0646663
7.21209e+06	C9H16O2	155.108	156.115	155.108	0.0373342
1344188	C6H6O5	157.014	158.022	157.014	0.07633
1.40286e+06	C7H10O4	157.051	158.058	157.051	0.131271
1.86014e+06	C8H14O3	157.087	158.094	157.087	-0.0370969
9.75011e+06	C9H18O2	157.123	158.131	157.123	-0.0795424
2.07989e+06	C6H8O5	159.03	160.037	159.03	0.0740781
2223481	C9H6O3	161.024	162.032	161.024	-0.00416236
21815420	C6H10O5	161.046	162.053	161.046	-0.00710432
2.01295e+06	C10H10O2	161.061	162.068	161.061	0.0482036
12669650	C9H8O3	163.04	164.047	163.04	0.0555878
6.84523e+06	C6H12O5	163.061	164.068	163.061	-0.0265609
2.46008e+06	C10H12O2	163.076	164.084	163.076	0.0445245
8.46509e+07	C8H6O4	165.019	166.027	165.019	0.010997
1.29778e+06	C5H10O6	165.04	166.048	165.04	0.0111351
8.66981e+06	C9H10O3	165.056	166.063	165.056	-0.0234097
8.60416e+06	C8H8O4	167.035	168.042	167.035	0.0280838
2838747	C9H12O3	167.071	168.079	167.071	-0.0927781
2.66949e+06	C10H16O2	167.108	168.115	167.108	-0.0119401
1.79849e+06	C7H7NO4	168.03	169.038	168.03	0.0149385
1.97603e+06	C8H10O4	169.051	170.058	169.051	-0.0346191
1407113	C9H14O3	169.087	170.094	169.087	0.0999413
6973922	C10H18O2	169.123	170.131	169.123	-0.0612108
2742522	C8H12O4	171.066	172.074	171.066	0.011659
6.00934e+06	C9H16O3	171.103	172.11	171.103	-0.0505902
9.0374e+06	C10H20O2	171.139	172.146	171.139	0.05681
5.934e+06	C7H10O5	173.046	174.053	173.046	0.0213325
1.38584e+06	C11H10O2	173.061	174.068	173.061	0.0423772
1.46228e+06	C8H14O4	173.082	174.089	173.082	0.172898
1.67984e+06	C9H18O3	173.118	174.126	173.118	0.0315082
2.63075e+06	C6H8O6	175.025	176.032	175.025	-0.0771424
3.82248e+06	C10H8O3	175.04	176.047	175.04	-0.121089
1.55012e+06	C7H12O5	175.061	176.068	175.061	-0.045983
2.00208e+06	C11H12O2	175.076	176.084	175.076	0.0128689
3.39563e+06	C9H6O4	177.019	178.027	177.019	-0.0729753
2.38746e+06	C6H10O6	177.04	178.048	177.04	-0.0498199
8.49246e+06	C10H10O3	177.056	178.063	177.056	-0.0921481
2.7445e+06	C11H14O2	177.092	178.099	177.092	-0.0338282
4.71124e+06	C9H8O4	179.035	180.042	179.035	-0.138203
1.4348e+07	C6H12O6	179.056	180.063	179.056	-0.10919
6396148	C10H12O3	179.071	180.079	179.071	-0.0694082
1.51449e+06	C11H16O2	179.108	180.115	179.108	-0.021184
2.97152e+06	C8H6O5	181.014	182.022	181.014	-0.114033
8.97847e+06	C9H10O4	181.051	182.058	181.051	-0.0487378
2.92672e+06	C10H14O3	181.087	182.094	181.087	-0.0828676
4.50667e+06	C11H18O2	181.123	182.131	181.123	-0.0582348
1.75e+06	C8H9NO4	182.046	183.053	182.046	-0.13689
2095448	C8H8O5	183.03	184.037	183.03	-0.225755
2.54541e+06	C9H12O4	183.066	184.074	183.066	-0.13236
4.07489e+06	C10H16O3	183.103	184.11	183.103	-0.117215
8.789e+06	C11H20O2	183.139	184.146	183.139	-0.126514
1.59496e+06	C8H10O5	185.046	186.053	185.046	-0.158224
1.43669e+06	C12H10O2	185.061	186.068	185.061	-0.0702748
1685399	C9H14O4	185.082	186.089	185.082	-0.107232
9.05417e+06	C10H18O3	185.118	186.126	185.118	-0.0428275
5.46701e+06	C11H22O2	185.155	186.162	185.155	-0.103071
2.07854e+06	C11H8O3	187.04	188.047	187.04	-0.164587
1.98953e+06	C8H12O5	187.061	188.068	187.061	-0.158606
2.15886e+06	C12H12O2	187.076	188.084	187.076	-0.150819
4.71747e+06	C9H16O4	187.098	188.105	187.098	-0.0900851
1184376	C10H20O3	187.134	188.141	187.134	-0.0566706
1.86691e+06	C10H6O4	189.019	190.027	189.019	-0.138003
1.74113e+06	C7H10O6	189.04	190.048	189.04	-0.0336915
6.35325e+06	C11H10O3	189.056	190.063	189.056	-0.0928158
2.30435e+06	C12H14O2	189.092	190.099	189.092	-0.17863
1.36727e+06	C9H18O4	189.113	190.12	189.113	-0.0654124
1763773	C9H5NO4	190.015	191.022	190.015	-0.0115657
9.44003e+06	C10H8O4	191.035	192.042	191.035	-0.124009
47075612	C7H12O6	191.056	192.063	191.056	-0.0676536
6634952	C11H12O3	191.071	192.079	191.071	-0.102206
3955487	C12H16O2	191.108	192.115	191.108	-0.0897808
1.1851e+06	C10H11NO3	192.067	193.074	192.067	-0.150288
1.39927e+07	C10H10O4	193.051	194.058	193.051	-0.0819641
4.42799e+06	C11H14O3	193.087	194.094	193.087	-0.142314
1.49726e+06	C12H18O2	193.123	194.131	193.123	-0.0929221
2681604	C9H8O5	195.03	196.037	195.03	0.0118347
1.25339e+07	C10H12O4	195.066	196.074	195.066	-0.143296
3.90273e+06	C11H16O3	195.103	196.11	195.103	-0.149983
9.42299e+06	C12H20O2	195.139	196.146	195.139	-0.164825
1.33895e+06	C9H11NO4	196.061	197.069	196.062	-0.161272
1456732	C8H6O6	197.009	198.016	197.009	-0.10986
8.92711e+06	C9H10O5	197.046	198.053	197.046	-0.0720552
1514057	C13H10O2	197.061	198.068	197.061	-0.209567
3481866	C10H14O4	197.082	198.089	197.082	-0.0367883
7.17241e+06	C11H18O3	197.118	198.126	197.118	-0.155477
1.28745e+07	C12H22O2	197.155	198.162	197.155	-0.0778181
1.34956e+06	C12H8O3	199.04	200.047	199.04	-0.062399
2.85518e+06	C9H12O5	199.061	200.068	199.061	-0.0672846
3.03553e+06	C13H12O2	199.076	200.084	199.076	-0.161429
4.09904e+06	C10H16O4	199.098	200.105	199.098	-0.105335
1.64959e+07	C11H20O3	199.134	200.141	199.134	-0.139375
33119204	C12H24O2	199.17	200.178	199.17	-0.125445
1.40154e+06	C8H10O6	201.04	202.048	201.04	-0.208048
6089779	C12H10O3	201.056	202.063	201.056	-0.155761
2023348	C9H14O5	201.077	202.084	201.077	-0.0561761
2.9246e+06	C13H14O2	201.092	202.099	201.092	-0.0895111
7.63739e+06	C10H18O4	201.113	202.12	201.113	-0.145304
1.57123e+06	C11H22O3	201.15	202.157	201.15	-0.146349
1.16935e+06	C8H13NO5	202.072	203.079	202.072	0.0790952
5.34243e+06	C11H8O4	203.035	204.042	203.035	-0.0712975
6.69197e+06	C8H12O6	203.056	204.063	203.056	-0.0893177
9.87747e+06	C12H12O3	203.071	204.079	203.071	-0.0860664
3.90763e+06	C13H16O2	203.108	204.115	203.108	-0.149332
1.59367e+06	C10H20O4	203.129	204.136	203.129	-0.0943473
2057519	C11H11NO3	204.067	205.074	204.067	-0.132388
2.02351e+06	C10H6O5	205.014	206.022	205.014	-0.0632063
8302295	C7H10O7	205.035	206.043	205.035	-0.155796
1.29956e+07	C11H10O4	205.051	206.058	205.051	0.0114605
6662787	C8H14O6	205.072	206.079	205.072	-0.111206
7.76299e+06	C12H14O3	205.087	206.094	205.087	-0.0599487
9.46625e+06	C13H18O2	205.123	206.131	205.123	-0.0600188
1651970	C11H13NO3	206.082	207.09	206.082	-0.00357418
4.03289e+06	C10H8O5	207.03	208.037	207.03	-0.0582234
7.79635e+06	C7H12O7	207.051	208.058	207.051	-0.156646
2.14927e+07	C11H12O4	207.066	208.074	207.066	-0.0837649
2.97007e+06	C8H16O6	207.087	208.095	207.087	-0.116812
4588503	C12H16O3	207.103	208.11	207.103	-0.0987261
3464280	C13H20O2	207.139	208.146	207.139	-0.199199
1.54946e+06	C9H7NO5	208.025	209.032	208.025	-0.170776
2083327	C10H11NO4	208.062	209.069	208.062	-0.0794683
9.15818e+06	C9H6O6	209.009	210.016	209.009	-0.110405
8.45811e+06	C10H10O5	209.046	210.053	209.046	-0.0514319
1.55693e+06	C7H14O7	209.067	210.074	209.067	-0.211745
1.21015e+07	C11H14O4	209.082	210.089	209.082	-0.097673
1803605	C10H14N2O3	209.093	210.1	209.093	-0.0748025
7.26362e+06	C12H18O3	209.118	210.126	209.118	-0.138663
1.17957e+07	C13H22O2	209.155	210.162	209.155	-0.123492
1.67951e+06	C9H8O6	211.025	212.032	211.025	0.0345344
1.86944e+06	C13H8O3	211.04	212.047	211.04	-0.0472321
9178409	C10H12O5	211.061	212.068	211.061	-0.152282
2.88431e+06	C14H12O2	211.076	212.084	211.076	-0.135004
4.65771e+06	C11H16O4	211.098	212.105	211.098	-0.114617
9.15332e+06	C12H20O3	211.134	212.141	211.134	-0.0967631
8.90961e+06	C13H24O2	211.17	212.178	211.17	-0.0496945
1.62232e+06	C10H15NO4	212.093	213.1	212.093	-0.1722
1.7033e+06	C11H19NO3	212.129	213.136	212.129	-0.0770047
1.91616e+06	C9H10O6	213.04	214.048	213.04	-0.174112
3854209	C13H10O3	213.056	214.063	213.056	-0.055153
3.182e+06	C10H14O5	213.077	214.084	213.077	-0.148937
3.1791e+06	C14H14O2	213.092	214.099	213.092	-0.0010408
5918169	C11H18O4	213.113	214.12	213.113	-0.136846
1.19897e+07	C12H22O3	213.15	214.157	213.15	-0.080867
5664562	C13H26O2	213.186	214.193	213.186	-0.123883
4.59021e+06	C12H8O4	215.035	216.042	215.035	-0.129513
3.79098e+06	C9H12O6	215.056	216.063	215.056	-0.0442423
7.75455e+06	C13H12O3	215.071	216.079	215.071	-0.0615378
2.12174e+06	C10H16O5	215.092	216.1	215.092	-0.163238
2.78802e+06	C14H16O2	215.108	216.115	215.108	-0.108801
6.46294e+06	C11H20O4	215.129	216.136	215.129	-0.0721415
4.51052e+06	C12H24O3	215.165	216.173	215.165	-0.0675803
1.49362e+06	C12H11NO3	216.067	217.074	216.067	-0.156085
8.40335e+06	C8H10O7	217.035	218.043	217.035	-0.0868331
8.6643e+06	C12H10O4	217.051	218.058	217.051	-0.0283006
3897150	C9H14O6	217.072	218.079	217.072	-0.107071
8.8068e+06	C13H14O3	217.087	218.094	217.087	-0.135207
1.19479e+06	C10H18O5	217.108	218.115	217.108	0.0579209
4069014	C14H18O2	217.123	218.131	217.123	-0.0284435
1431108	C11H9NO4	218.046	219.053	218.046	-0.0226257
2.5788e+06	C12H13NO3	218.082	219.09	218.082	-0.157346
4.34986e+06	C11H8O5	219.03	220.037	219.03	-0.161997
4.16067e+06	C8H12O7	219.051	220.058	219.051	-0.0964476
1.59534e+07	C12H12O4	219.066	220.074	219.066	-0.0888882
6459728	C13H16O3	219.103	220.11	219.103	-0.116662
1.25879e+07	C14H20O2	219.139	220.146	219.139	-0.0585755
1973464	C11H11NO4	220.062	221.069	220.062	-0.0553991
1388506	C12H15NO3	220.098	221.105	220.098	-0.232756
1.49691e+07	C11H10O5	221.046	222.053	221.046	-0.137968
34355470	C8H14O7	221.067	222.074	221.067	-0.0662612
1.896e+07	C12H14O4	221.082	222.089	221.082	-0.0605735
7121511	C13H18O3	221.118	222.126	221.118	-0.13402
5.77606e+06	C14H22O2	221.155	222.162	221.155	-0.0580025
1.69121e+06	C11H13NO4	222.077	223.084	222.077	-0.199645
2.37824e+06	C10H8O6	223.025	224.032	223.025	-0.0428968
1789056	C7H12O8	223.046	224.053	223.046	-0.141882
1.23044e+07	C11H12O5	223.061	224.068	223.061	-0.0991968
6.69863e+06	C12H16O4	223.098	224.105	223.098	-0.0814061
2.85581e+06	C11H16N2O3	223.109	224.116	223.109	-0.0693368
1.49095e+07	C13H20O3	223.134	224.141	223.134	-0.144374
23835698	C14H24O2	223.17	224.178	223.17	-0.0672535
1.68042e+06	C9H6O7	225.004	226.011	225.004	0.0726316
4.25036e+06	C10H10O6	225.04	226.048	225.04	-0.156166
2.73284e+06	C14H10O3	225.056	226.063	225.056	-0.0820077
9262929	C11H14O5	225.077	226.084	225.077	-0.160638
2.84441e+06	C10H14N2O4	225.088	226.095	225.088	-0.109749
2.93525e+06	C15H14O2	225.092	226.099	225.092	-0.237309
6057726	C12H18O4	225.113	226.121	225.113	0.00294404
1.22831e+07	C13H22O3	225.15	226.157	225.15	-0.0678772
1.63186e+07	C14H26O2	225.186	226.193	225.186	-0.119223
1.69359e+06	C12H21NO3	226.145	227.152	226.145	-0.0600302
1784954	C9H8O7	227.02	228.027	227.02	-0.159522
2426747	C13H8O4	227.035	228.042	227.035	-0.225016
4.97676e+06	C10H12O6	227.056	228.063	227.056	-0.106514
5.17662e+06	C14H12O3	227.071	228.079	227.071	-0.11851
3.54283e+06	C11H16O5	227.092	228.1	227.092	-0.145587
2.50458e+06	C10H16N2O4	227.104	228.111	227.104	-0.116191
6624384	C15H16O2	227.108	228.115	227.108	-0.0436021
7973164	C12H20O4	227.129	228.136	227.129	-0.0982969
1.15104e+07	C13H24O3	227.165	228.173	227.165	-0.128594
37077638	C14H28O2	227.202	228.209	227.202	-0.0984112
1.5791e+06	C12H23NO3	228.161	229.168	228.161	0.107664
6995378	C13H10O4	229.051	230.058	229.051	-0.116944
3304713	C10H14O6	229.072	230.079	229.072	-0.0885896
7.2664e+06	C14H14O3	229.087	230.094	229.087	-0.0657142
1.77349e+06	C11H18O5	229.108	230.115	229.108	-0.025636
8269410	C15H18O2	229.123	230.131	229.123	-0.0496982
6069518	C12H22O4	229.145	230.152	229.145	-0.0678502
2355174	C13H26O3	229.181	230.188	229.181	-0.0314198
1.54346e+06	C13H13NO3	230.082	231.09	230.082	-0.0705594
2.87299e+06	C12H8O5	231.03	232.037	231.03	0.0362958
2.29481e+06	C9H12O7	231.051	232.058	231.051	-0.0441992
1.17238e+07	C13H12O4	231.066	232.074	231.066	-0.124506
2.62591e+06	C10H16O6	231.087	232.095	231.087	-0.0442638
6.75455e+06	C14H16O3	231.103	232.11	231.103	-0.100863
8.63701e+06	C15H20O2	231.139	232.146	231.139	-0.117718
1789675	C12H11NO4	232.062	233.069	232.062	0.0112426
1.79719e+06	C13H15NO3	232.098	233.105	232.098	-0.010709
7.24639e+06	C12H10O5	233.046	234.053	233.046	-0.0904445
2.3249e+07	C9H14O7	233.067	234.074	233.067	-0.10957
1.37981e+07	C13H14O4	233.082	234.089	233.082	-0.0695692
6423701	C14H18O3	233.118	234.126	233.118	-0.0768905
1.34976e+07	C15H22O2	233.155	234.162	233.155	-0.057732
2266169	C12H13NO4	234.077	235.084	234.077	-0.0658082
4.85415e+06	C11H8O6	235.025	236.032	235.025	0.00532573
1.07643e+07	C12H12O5	235.061	236.068	235.061	-0.0193146
3857038	C9H16O7	235.082	236.09	235.082	-0.087841
1.0352e+07	C13H16O4	235.098	236.105	235.098	-0.0286999
1.17314e+06	C12H16N2O3	235.109	236.116	235.109	-0.0621397
6.40237e+06	C14H20O3	235.134	236.141	235.134	-0.0418936
6.06539e+06	C15H24O2	235.17	236.178	235.17	-0.0309489
1.30414e+06	C11H11NO5	236.056	237.064	236.056	-0.105645
1.56499e+06	C12H15NO4	236.093	237.1	236.093	0.0777677
4395492	C11H10O6	237.04	238.048	237.04	-0.0177852
1.28697e+06	C15H10O3	237.056	238.063	237.056	0.0375044
3.22694e+06	C8H14O8	237.062	238.069	237.062	-0.0210549
1.12175e+07	C12H14O5	237.077	238.084	237.077	-0.0476737
1504744	C11H14N2O4	237.088	238.095	237.088	0.146805
1515155	C16H14O2	237.092	238.099	237.092	0.0710283
1.06041e+07	C13H18O4	237.113	238.12	237.113	-0.0468963
1.84314e+06	C12H18N2O3	237.124	238.132	237.124	-0.156061
8378435	C14H22O3	237.15	238.157	237.15	-0.0633347
1.09982e+07	C15H26O2	237.186	238.193	237.186	-0.0373655
1.78221e+06	C11H13NO5	238.072	239.079	238.072	-0.194644
2.33543e+06	C14H8O4	239.035	240.042	239.035	0.083128
7.18872e+06	C11H12O6	239.056	240.063	239.056	-0.116321
3.44387e+06	C15H12O3	239.071	240.079	239.071	-0.0918964
5339637	C12H16O5	239.092	240.1	239.092	-0.0568144
1224651	C11H16N2O4	239.104	240.111	239.104	-0.402052
1901430	C16H16O2	239.108	240.115	239.108	-0.104446
6.25373e+06	C13H20O4	239.129	240.136	239.129	-0.0564586
1.38058e+07	C14H24O3	239.165	240.173	239.165	-0.0561029
1.18897e+07	C15H28O2	239.202	240.209	239.202	-0.0520005
2069464	C10H10O7	241.035	242.043	241.035	0.0194235
4.99678e+06	C14H10O4	241.051	242.058	241.051	-0.0389846
5.11147e+06	C15H14O3	241.087	242.094	241.087	-0.121247
2491658	C12H18O5	241.108	242.115	241.108	-0.0806719
4.53386e+06	C11H18N2O4	241.119	242.127	241.119	-0.11204
2.02164e+06	C16H18O2	241.123	242.131	241.123	-0.144425
9696184	C13H22O4	241.145	242.152	241.145	-0.0960081
28927078	C14H26O3	241.181	242.188	241.181	-0.115882
9.63663e+06	C15H30O2	241.217	242.225	241.217	-0.113043
8778269	C13H25NO3	242.176	243.183	242.176	-0.0581875
2.38894e+06	C13H8O5	243.03	244.037	243.03	-0.086506
2.8674e+06	C10H12O7	243.051	244.058	243.051	-0.0212632
9480651	C14H12O4	243.066	244.074	243.066	-0.0955749
2548685	C11H16O6	243.087	244.095	243.087	0.0335686
5.98924e+06	C15H16O3	243.103	244.11	243.103	-0.0825199
3258577	C12H20O5	243.124	244.131	243.124	-0.100859
2783741	C16H20O2	243.139	244.146	243.139	-0.0874907
6.42556e+06	C13H24O4	243.16	244.167	243.16	-0.133676
9.46394e+06	C14H28O3	243.197	244.204	243.197	-0.0886797
1.37884e+06	C13H11NO4	244.062	245.069	244.062	0.0472831
5410453	C13H10O5	245.046	246.053	245.046	-0.073161
4.03113e+06	C10H14O7	245.067	246.074	245.067	-0.110049
1.28892e+07	C14H14O4	245.082	246.089	245.082	-0.0390838
1439024	C11H18O6	245.103	246.11	245.103	-0.0958792
14604103	C15H18O3	245.118	246.126	245.118	-0.0761185
1.88641e+06	C12H22O5	245.139	246.147	245.139	-0.102839
8151712	C16H22O2	245.155	246.162	245.155	-0.0912055
2626987	C13H13NO4	246.077	247.084	246.077	-0.116977
3.54705e+06	C14H17NO3	246.114	247.121	246.114	-0.186224
2491365	C12H8O6	247.025	248.032	247.025	-0.213987
2.00561e+06	C9H12O8	247.046	248.053	247.046	-0.109873
9900563	C13H12O5	247.061	248.068	247.061	-0.0374584
1.38498e+06	C12H12N2O4	247.072	248.08	247.072	-0.49697
4.86556e+06	C10H16O7	247.082	248.09	247.082	-0.0587329
1.0991e+07	C14H16O4	247.098	248.105	247.098	-0.0693613
1.43364e+07	C15H20O3	247.134	248.141	247.134	-0.0714331
9.15732e+06	C16H24O2	247.17	248.178	247.17	-0.0976805
1.89611e+06	C13H15NO4	248.093	249.1	248.093	-0.225588
8330985	C12H10O6	249.04	250.048	249.04	-0.0486564
3268118	C9H14O8	249.062	250.069	249.062	-0.178532
14111981	C13H14O5	249.077	250.084	249.077	-0.00712976
1470575	C10H18O7	249.098	250.105	249.098	0.0845171
7.63024e+06	C14H18O4	249.113	250.12	249.113	-0.077961
1.2521e+07	C15H22O3	249.15	250.157	249.15	-0.0964046
9405518	C16H26O2	249.186	250.193	249.186	-0.0708768
1479941	C12H13NO5	250.072	251.079	250.072	-0.13489
2.37561e+06	C14H21NO3	250.145	251.152	250.145	-0.042609
6.40148e+06	C12H12O6	251.056	252.063	251.056	-0.0541816
1.83278e+06	C16H12O3	251.071	252.079	251.071	-0.0400472
2.40579e+06	C9H16O8	251.077	252.085	251.077	-0.0687705
1.39685e+07	C13H16O5	251.092	252.1	251.092	-0.0982699
7.57004e+06	C14H20O4	251.129	252.136	251.129	0.00360741
1.81981e+06	C13H20N2O3	251.14	252.147	251.14	-0.00986104
1.32599e+07	C15H24O3	251.165	252.173	251.165	-0.084494
37378178	C16H28O2	251.202	252.209	251.202	-0.0793932
1.21418e+06	C12H15NO5	252.088	253.095	252.088	0.152674
4839336	C11H10O7	253.035	254.043	253.035	0.00105742
2.88529e+06	C15H10O4	253.051	254.058	253.051	0.0737264
7170391	C12H14O6	253.072	254.079	253.072	-0.0584384
3.66114e+06	C16H14O3	253.087	254.094	253.087	-0.0420546
3.66072e+06	C13H18O5	253.108	254.115	253.108	-0.10375
1.34616e+06	C17H18O2	253.123	254.131	253.123	0.118827
6.44438e+06	C14H22O4	253.145	254.152	253.145	0.0177798
23190883	C15H26O3	253.181	254.188	253.181	-0.0759195
9313298	C16H30O2	253.217	254.225	253.217	-0.0712538
1909518	C14H8O5	255.03	256.037	255.03	-0.106795
6.7943e+06	C11H12O7	255.051	256.058	255.051	-0.087176
6.19577e+06	C15H12O4	255.066	256.074	255.066	-0.0420192
4784106	C12H16O6	255.087	256.095	255.087	0.0131249
4.24873e+06	C16H16O3	255.103	256.11	255.103	-0.117046
2.82861e+06	C13H20O5	255.124	256.131	255.124	-0.128276
1.72338e+06	C12H20N2O4	255.135	256.142	255.135	-0.0708644
1.72995e+06	C17H20O2	255.139	256.146	255.139	-0.004268
11110984	C14H24O4	255.16	256.167	255.16	-0.0346336
3.01383e+07	C15H28O3	255.197	256.204	255.197	-0.112756
48203004	C16H32O2	255.233	256.24	255.233	-0.0648034
4.89851e+06	C14H10O5	257.046	258.053	257.046	-0.0113704
5.50276e+06	C11H14O7	257.067	258.074	257.067	-0.0322114
1.01449e+07	C15H14O4	257.082	258.089	257.082	-0.0327436
1294230	C14H14N2O3	257.093	258.1	257.093	-0.185768
2219138	C12H18O6	257.103	258.11	257.103	-0.0299467
3.94074e+06	C16H18O3	257.118	258.126	257.118	-0.142827
2.99324e+06	C13H22O5	257.139	258.147	257.139	0.0590897
2.74706e+06	C17H22O2	257.155	258.162	257.155	-0.00458633
9.4491e+06	C14H26O4	257.176	258.183	257.176	-0.0207713
9.02739e+06	C15H30O3	257.212	258.219	257.212	-0.107581
1.67485e+06	C14H13NO4	258.077	259.084	258.077	-0.218214
2.99492e+06	C10H12O8	259.046	260.053	259.046	-0.0410958
9492332	C14H12O5	259.061	260.068	259.061	-0.0843045
3.11537e+06	C11H16O7	259.082	260.09	259.082	-0.124587
1.12975e+07	C15H16O4	259.098	260.105	259.098	-0.0436038
1.36293e+06	C12H20O6	259.119	260.126	259.119	-0.107334
4664778	C16H20O3	259.134	260.141	259.134	-0.165518
1.5947e+06	C13H24O5	259.155	260.162	259.155	-0.178877
2684708	C17H24O2	259.17	260.178	259.17	-0.00682148
1.51641e+06	C14H28O4	259.191	260.199	259.191	-0.247325
2.08087e+06	C14H15NO4	260.093	261.1	260.093	-0.0104429
3.89886e+06	C15H19NO3	260.129	261.136	260.129	-0.135727
4.68805e+06	C13H10O6	261.04	262.048	261.04	-0.105321
2.47126e+06	C10H14O8	261.062	262.069	261.062	-0.0811919
10644406	C14H14O5	261.077	262.084	261.077	-0.0572935
1510199	C13H14N2O4	261.088	262.095	261.088	-0.364034
2.07161e+06	C11H18O7	261.098	262.105	261.098	-0.145722
9.13896e+06	C15H18O4	261.113	262.12	261.113	-0.0600195
1597330	C12H22O6	261.134	262.142	261.134	0.0361975
1.22855e+07	C16H22O3	261.15	262.157	261.15	-0.0837245
2.65867e+06	C17H26O2	261.186	262.193	261.186	-0.104753
1.73598e+06	C13H13NO5	262.072	263.079	262.072	-0.12392
2.31293e+06	C14H17NO4	262.108	263.116	262.108	-0.0977418
1.13027e+07	C13H12O6	263.056	264.063	263.056	-0.058281
1.12218e+07	C10H16O8	263.077	264.085	263.077	-0.059332
9.14535e+06	C14H16O5	263.092	264.1	263.092	-0.0931712
1.84957e+07	C15H20O4	263.129	264.136	263.129	-0.0334037
8433505	C16H24O3	263.165	264.173	263.165	-0.0296766
2.3978e+06	C17H28O2	263.202	264.209	263.202	-0.0702336
1.39257e+06	C13H15NO5	264.088	265.095	264.088	-0.0535339
23929246	C12H10O7	265.035	266.043	265.035	-0.0412116
7561123	C13H14O6	265.072	266.079	265.072	-0.102528
2.1018e+06	C17H14O3	265.087	266.094	265.087	0.0420207
1634043	C10H18O8	265.093	266.1	265.093	0.141077
5.98673e+06	C14H18O5	265.108	266.115	265.108	-0.0792787
8.60612e+06	C15H22O4	265.145	266.152	265.145	0.0938791
1.712e+06	C14H22N2O3	265.156	266.163	265.156	0.0668391
2.26192e+07	C16H26O3	265.181	266.188	265.181	-0.11169
5775344	C12H12O7	267.051	268.058	267.051	-0.0658619
3.39685e+06	C16H12O4	267.066	268.074	267.066	-0.113374
9.71707e+06	C13H16O6	267.087	268.095	267.087	-0.0319717
2.91404e+06	C17H16O3	267.103	268.11	267.103	-0.112675
3544569	C14H20O5	267.124	268.131	267.124	-0.0398614
9458344	C15H24O4	267.16	268.167	267.16	-0.0977176
113730904	C16H28O3	267.197	268.204	267.197	-0.0355003
1.35801e+06	C11H10O8	269.03	270.038	269.03	-0.0989825
3.5914e+06	C15H10O5	269.046	270.053	269.046	-0.0483862
9.44493e+06	C12H14O7	269.067	270.074	269.067	-0.0557092
7566064	C16H14O4	269.082	270.089	269.082	-0.0880578
3.03657e+06	C13H18O6	269.103	270.11	269.103	-0.138692
2941514	C17H18O3	269.118	270.126	269.118	0.0499764
5.05113e+06	C14H22O5	269.139	270.147	269.139	-0.0484139
1832014	C13H22N2O4	269.151	270.158	269.151	0.101515
2.83912e+06	C18H22O2	269.155	270.162	269.155	-0.211046
22788006	C15H26O4	269.176	270.183	269.176	-0.0543908
351711488	C16H30O3	269.212	270.219	269.212	-0.111066
1365614	C15H13NO4	270.077	271.085	270.077	0.168329
1.3259e+06	C14H8O6	271.025	272.032	271.025	0.23291
2.53881e+06	C11H12O8	271.046	272.053	271.046	0.142914
7975744	C15H12O5	271.061	272.068	271.061	-0.0950409
3.66129e+06	C12H16O7	271.082	272.09	271.082	-0.0515874
9991322	C16H16O4	271.098	272.105	271.098	-0.00137537
1.48636e+06	C13H20O6	271.119	272.126	271.119	-0.245669
3.4978e+06	C17H20O3	271.134	272.141	271.134	-0.112775
3.81422e+06	C14H24O5	271.155	272.162	271.155	0.0372218
5.82015e+06	C18H24O2	271.17	272.178	271.17	-0.0128867
1.33344e+07	C15H28O4	271.191	272.199	271.191	-0.03632
6.29519e+07	C16H32O3	271.228	272.235	271.228	-0.0811904
1945326	C15H15NO4	272.093	273.1	272.093	-0.130572
3.54532e+06	C14H10O6	273.04	274.048	273.04	-0.118708
9380756	C11H14O8	273.062	274.069	273.062	-0.151095
14307051	C15H14O5	273.077	274.084	273.077	-0.00346029
2.51975e+06	C12H18O7	273.098	274.105	273.098	0.100957
9412848	C16H18O4	273.113	274.12	273.113	-0.0717386
1479325	C13H22O6	273.134	274.142	273.134	-0.028977
5.46533e+06	C17H22O3	273.15	274.157	273.15	0.00262023
2.65044e+06	C14H26O5	273.171	274.178	273.171	-0.020645
13418745	C18H26O2	273.186	274.193	273.186	-0.0174996
4.98807e+06	C15H30O4	273.207	274.214	273.207	-0.0837922
1594090	C14H13NO5	274.072	275.079	274.072	-0.00253689
2.14889e+06	C15H17NO4	274.108	275.116	274.108	-0.103647
7.02752e+06	C14H12O6	275.056	276.063	275.056	-0.0633798
5102656	C11H16O8	275.077	276.084	275.077	-0.137914
1.15092e+07	C15H16O5	275.092	276.1	275.092	-0.034458
2.78475e+06	C14H16N2O4	275.104	276.111	275.104	-0.0558107
5682076	C16H20O4	275.129	276.136	275.129	-0.133741
6027766	C17H24O3	275.165	276.173	275.165	-0.142113
1.13345e+07	C18H28O2	275.202	276.209	275.202	-0.0451281
1.89417e+06	C14H15NO5	276.088	277.095	276.088	-0.433458
2824048	C15H19NO4	276.124	277.131	276.124	0.00387562
2.33452e+06	C13H10O7	277.035	278.043	277.035	0.07592
1.41813e+07	C14H14O6	277.072	278.079	277.072	-0.0198072
3755244	C11H18O8	277.093	278.1	277.093	-0.064678
7.62682e+06	C15H18O5	277.108	278.115	277.108	-0.0978908
1459226	C14H18N2O4	277.119	278.127	277.119	0.0988
6.52773e+06	C16H22O4	277.144	278.152	277.145	-0.145395
4.3211e+06	C17H26O3	277.181	278.188	277.181	-0.00524437
2.16517e+07	C18H30O2	277.217	278.225	277.217	0.00404023
1502509	C14H17NO5	278.103	279.111	278.103	-0.0771023
9.39091e+06	C13H12O7	279.051	280.058	279.051	-0.0499971
2185789	C17H12O4	279.066	280.074	279.066	-0.0304923
2.17444e+06	C10H16O9	279.072	280.079	279.072	-0.161315
8.06569e+06	C14H16O6	279.087	280.095	279.087	-0.00221025
1.82791e+06	C18H16O3	279.103	280.11	279.103	-0.0630362
6148591	C15H20O5	279.124	280.131	279.124	-0.0654553
6.46621e+06	C16H24O4	279.16	280.167	279.16	-0.0412362
6.16132e+06	C17H28O3	279.197	280.204	279.197	-0.0809055
2.73851e+06	C18H32O2	279.233	280.24	279.233	-0.153393
2.32667e+06	C12H10O8	281.03	282.038	281.03	-0.0570712
1980473	C16H10O5	281.046	282.053	281.046	0.0218604
5.74589e+06	C13H14O7	281.067	282.074	281.067	-0.0245085
4.94982e+06	C17H14O4	281.082	282.089	281.082	-0.0345678
3.19571e+06	C10H18O9	281.088	282.095	281.088	-0.0425112
5.49877e+06	C14H18O6	281.103	282.11	281.103	-0.116374
2140482	C18H18O3	281.118	282.126	281.118	-0.0449027
5.75102e+06	C15H22O5	281.139	282.147	281.139	-0.14371
17472927	C16H26O4	281.176	282.183	281.176	-0.030704
1.18167e+07	C17H30O3	281.212	282.219	281.212	-0.0952491
1.76584e+06	C18H34O2	281.249	282.256	281.249	-0.110177
1.38817e+06	C15H8O6	283.025	284.032	283.025	-0.10713
8.49183e+06	C12H12O8	283.046	284.053	283.046	-0.0299498
5744782	C16H12O5	283.061	284.068	283.061	-0.115625
5620454	C13H16O7	283.082	284.09	283.082	-0.080694
1.26044e+07	C17H16O4	283.098	284.105	283.098	0.012804
2.11386e+06	C14H20O6	283.119	284.126	283.119	-0.124738
2477207	C18H20O3	283.134	284.141	283.134	0.0648293
5.34842e+06	C15H24O5	283.155	284.162	283.155	-0.155398
2.4869e+06	C19H24O2	283.17	284.178	283.17	-0.163265
1.18381e+08	C16H28O4	283.191	284.199	283.191	-0.0565635
9.6558e+06	C17H32O3	283.228	284.235	283.228	-0.0383213
3938898	C18H36O2	283.264	284.272	283.264	-0.0183249
1.59754e+06	C16H15NO4	284.093	285.1	284.093	-0.143309
3.75822e+06	C15H10O6	285.04	286.048	285.04	0.060691
5.22902e+06	C12H14O8	285.062	286.069	285.062	-0.0437602
9.92364e+06	C16H14O5	285.077	286.084	285.077	-0.049134
2.23681e+06	C13H18O7	285.098	286.105	285.098	-0.0934461
7.55035e+06	C17H18O4	285.113	286.12	285.113	-0.0792443
2.03274e+06	C14H22O6	285.134	286.142	285.134	-0.0997842
3724949	C18H22O3	285.15	286.157	285.15	-0.147089
5192429	C15H26O5	285.171	286.178	285.171	-0.073274
2.24429e+06	C19H26O2	285.186	286.193	285.186	-0.0957653
1.10593e+08	C16H30O4	285.207	286.214	285.207	-0.096733
2.03668e+06	C17H34O3	285.243	286.251	285.244	-0.231627
1312798	C15H13NO5	286.072	287.079	286.072	-0.0708918
1690168	C16H17NO4	286.108	287.116	286.108	0.0213553
1.43957e+06	C11H12O9	287.041	288.048	287.041	0.396418
6.78942e+06	C15H12O6	287.056	288.063	287.056	-0.0643975
8.18428e+06	C12H16O8	287.077	288.085	287.077	-0.0500879
1.5495e+07	C16H16O5	287.092	288.1	287.092	-0.073473
6.34041e+06	C17H20O4	287.129	288.136	287.129	-0.0138287
2.36183e+06	C14H24O6	287.15	288.157	287.15	-0.125846
6.43411e+06	C18H24O3	287.165	288.173	287.165	-0.00243441
3.25433e+06	C15H28O5	287.186	288.194	287.186	-0.212984
2112619	C19H28O2	287.202	288.209	287.202	-0.026434
1.51179e+08	C16H32O4	287.223	288.23	287.223	-0.0645231
2.08623e+06	C15H15NO5	288.088	289.095	288.088	0.0893731
1.43395e+06	C16H19NO4	288.124	289.131	288.124	-0.0220649
2.97979e+06	C14H10O7	289.035	290.043	289.035	-0.168405
2491729	C11H14O9	289.057	290.064	289.057	-0.0152507
12388051	C15H14O6	289.072	290.079	289.072	-0.0615752
3.66451e+06	C12H18O8	289.093	290.1	289.093	-0.0932115
8.73494e+06	C16H18O5	289.108	290.115	289.108	-0.0843756
2.03452e+06	C15H18N2O4	289.119	290.127	289.119	-0.230157
10165980	C17H22O4	289.145	290.152	289.145	-0.00446545
1.53855e+06	C14H26O6	289.166	290.173	289.166	0.0827967
1.33458e+07	C18H26O3	289.181	290.188	289.181	0.00822693
2292453	C19H30O2	289.217	290.225	289.217	0.229031
2.05751e+06	C15H17NO5	290.103	291.111	290.103	-0.0899101
4.23555e+06	C14H12O7	291.051	292.058	291.051	-0.175841
5.1022e+06	C11H16O9	291.072	292.079	291.072	-0.056953
1.15792e+07	C15H16O6	291.087	292.095	291.087	-0.0803602
1.57655e+06	C12H20O8	291.109	292.116	291.109	0.0973867
5332943	C16H20O5	291.124	292.131	291.124	-0.0903354
5695870	C17H24O4	291.16	292.167	291.16	-0.0448605
2.529e+07	C18H28O3	291.197	292.204	291.197	-0.0657888
1.28749e+06	C19H32O2	291.233	292.24	291.233	-0.172942
1360857	C14H15NO6	292.083	293.09	292.083	-0.0783647
1421896	C15H19NO5	292.119	293.126	292.119	-0.00335999
7.65971e+06	C14H14O7	293.067	294.074	293.067	-0.0587163
2.31998e+06	C18H14O4	293.082	294.089	293.082	-0.176154
4.71059e+06	C11H18O9	293.088	294.095	293.088	-0.0923032
1.00895e+07	C15H18O6	293.103	294.11	293.103	-0.00606545
1.47268e+06	C19H18O3	293.118	294.126	293.118	-0.223788
3879022	C16H22O5	293.139	294.147	293.139	0.0785292
8807624	C17H26O4	293.176	294.183	293.176	0.0114966
39777484	C18H30O3	293.212	294.219	293.212	-0.0191519
2.30383e+06	C13H12O8	295.046	296.053	295.046	0.131527
2.8873e+06	C17H12O5	295.061	296.069	295.061	0.12261
6842626	C14H16O7	295.082	296.09	295.082	-0.153933
4.78712e+06	C18H16O4	295.098	296.105	295.098	-0.00782168
2.49507e+06	C11H20O9	295.103	296.111	295.103	-0.0758399
4.30473e+06	C15H20O6	295.119	296.126	295.119	-0.108383
1.7132e+06	C19H20O3	295.134	296.141	295.134	-0.121
3.71397e+06	C16H24O5	295.155	296.162	295.155	-0.0726358
1.05439e+07	C20H24O2	295.17	296.178	295.17	-0.0754615
8.82203e+06	C17H28O4	295.191	296.199	295.191	-0.0953042
1.02862e+08	C18H32O3	295.228	296.235	295.228	-0.100751
2168938	C16H10O6	297.04	298.048	297.04	-0.108013
4.49159e+06	C13H14O8	297.062	298.069	297.062	-0.0485531
7448217	C17H14O5	297.077	298.084	297.077	-0.0181498
6.47201e+06	C14H18O7	297.098	298.105	297.098	-0.0174071
6.12675e+06	C18H18O4	297.113	298.121	297.113	0.0535785
3.08701e+06	C15H22O6	297.134	298.142	297.134	-0.0181328
6.80993e+06	C16H26O5	297.171	298.178	297.171	-0.0181875
3.46996e+07	C20H26O2	297.186	298.193	297.186	-0.0260271
16383315	C17H30O4	297.207	298.214	297.207	-0.0497632
6.51957e+07	C18H34O3	297.243	298.251	297.244	-0.0675844
1.55253e+06	C17H17NO4	298.108	299.116	298.108	-0.0371838
3568084	C12H12O9	299.041	300.048	299.041	0.0214422
5.87558e+06	C16H12O6	299.056	300.063	299.056	-0.0293414
5033859	C13H16O8	299.077	300.085	299.077	0.0137185
1.19216e+07	C17H16O5	299.092	300.1	299.092	-0.0233965
1.82192e+06	C16H16N2O4	299.104	300.111	299.104	0.105903
1916807	C14H20O7	299.114	300.121	299.114	-0.212582
5100596	C18H20O4	299.129	300.136	299.129	0.0601785
1.53098e+06	C17H20N2O3	299.14	300.147	299.14	0.00454986
2.14081e+06	C15H24O6	299.15	300.158	299.15	0.83617
4.37057e+06	C19H24O3	299.165	300.173	299.165	-0.0838026
1.51018e+07	C16H28O5	299.186	300.194	299.186	0.00155155
43214056	C20H28O2	299.202	300.209	299.202	-0.0118992
9801449	C17H32O4	299.223	300.23	299.223	-0.0154922
3.41997e+06	C18H36O3	299.259	300.266	299.259	-0.0388595
1.80223e+06	C16H15NO5	300.088	301.095	300.088	0.0128983
1.43936e+06	C17H19NO4	300.124	301.131	300.124	0.057007
2.37796e+06	C15H10O7	301.035	302.043	301.035	-0.112562
2.72808e+06	C12H14O9	301.057	302.064	301.057	0.0705897
1.03051e+07	C16H14O6	301.072	302.079	301.072	-0.00667178
3.04309e+06	C13H18O8	301.093	302.1	301.093	0.0539742
13784515	C17H18O5	301.108	302.115	301.108	-0.0269182
1.65076e+06	C16H18N2O4	301.119	302.127	301.119	-0.0421297
5.15664e+06	C18H22O4	301.145	302.152	301.145	0.0395517
2.81381e+06	C15H26O6	301.166	302.173	301.166	0.0505394
3355937	C19H26O3	301.181	302.188	301.181	0.00110407
2.36081e+07	C16H30O5	301.202	302.209	301.202	-0.0375413
1.11037e+07	C20H30O2	301.217	302.225	301.217	-0.013511
1.48185e+06	C17H34O4	301.238	302.246	301.238	-0.0382547
2150965	C16H17NO5	302.103	303.111	302.103	-0.172965
5974689	C15H12O7	303.051	304.058	303.051	-0.0802791
4189774	C12H16O9	303.072	304.079	303.072	-0.0874394
1.1451e+07	C16H16O6	303.087	304.095	303.087	-0.0240929
1.59522e+06	C13H20O8	303.108	304.116	303.109	-0.242031
7.16561e+06	C17H20O5	303.124	304.131	303.124	-0.0770835
2.16759e+06	C16H20N2O4	303.135	304.142	303.135	0.0179534
1663318	C14H24O7	303.145	304.152	303.145	-0.163808
6.00645e+06	C18H24O4	303.16	304.167	303.16	0.00539016
1504218	C15H28O6	303.181	304.189	303.181	-0.038264
3.37204e+06	C19H28O3	303.197	304.204	303.197	0.131236
4.49853e+06	C16H32O5	303.218	304.225	303.218	-0.0432458
1499204	C16H19NO5	304.119	305.126	304.119	-0.255431
6411140	C15H14O7	305.067	306.074	305.067	-0.00692854
9160070	C12H18O9	305.088	306.095	305.088	-0.0676248
8678109	C16H18O6	305.103	306.11	305.103	-0.0308308
1.04406e+07	C17H22O5	305.139	306.147	305.139	0.015827
10362085	C18H26O4	305.176	306.183	305.176	0.00499178
4232340	C19H30O3	305.212	306.22	305.212	0.0437967
1510988	C15H17NO6	306.098	307.106	306.098	0.0458059
3311285	C14H12O8	307.046	308.053	307.046	0.0947408
2.48402e+06	C18H12O5	307.061	308.068	307.061	-0.122871
1.13703e+07	C15H16O7	307.082	308.09	307.082	0.0252142
2.62039e+06	C19H16O4	307.098	308.105	307.098	-0.0820167
3.63948e+06	C12H20O9	307.103	308.111	307.103	-0.158744
5913533	C16H20O6	307.119	308.126	307.119	0.0533913
9.28591e+06	C17H24O5	307.155	308.162	307.155	0.058522
1.76334e+07	C18H28O4	307.191	308.199	307.191	0.0123858
4.19357e+06	C19H32O3	307.228	308.235	307.228	0.0509361
3.57732e+06	C14H14O8	309.062	310.069	309.062	0.136983
4.80373e+06	C18H14O5	309.077	310.084	309.077	-0.108886
5.95846e+06	C15H18O7	309.098	310.105	309.098	-0.0462516
3.85363e+06	C19H18O4	309.113	310.12	309.113	-0.11699
3609839	C16H22O6	309.134	310.142	309.134	0.0388214
1.73131e+06	C20H22O3	309.15	310.157	309.15	0.020964
3587571	C17H26O5	309.171	310.178	309.171	0.288296
4.63022e+07	C18H30O4	309.207	310.214	309.207	-0.0215781
2.34628e+06	C19H34O3	309.244	310.251	309.244	-0.00325804
1.55252e+06	C18H17NO4	310.108	311.116	310.108	-0.0761002
4107796	C17H12O6	311.056	312.063	311.056	-0.0533802
4.6925e+06	C14H16O8	311.077	312.085	311.077	0.0652483
8451096	C18H16O5	311.092	312.1	311.092	-0.0662448
6.90912e+06	C11H20O10	311.098	312.106	311.098	-0.091046
3.99491e+06	C15H20O7	311.114	312.121	311.114	-0.0459885
3.99866e+06	C19H20O4	311.129	312.136	311.129	-0.145103
2.77132e+06	C16H24O6	311.15	312.157	311.15	-0.0662197
5.0551e+06	C17H28O5	311.186	312.194	311.186	-0.104063
1.06104e+08	C18H32O4	311.223	312.23	311.223	-0.0403707
1.73578e+06	C16H10O7	313.035	314.043	313.035	0.00938681
1562985	C13H14O9	313.057	314.064	313.057	0.129492
8974400	C17H14O6	313.072	314.079	313.072	-0.0269649
3451458	C14H18O8	313.093	314.1	313.093	0.0727535
1.13004e+07	C18H18O5	313.108	314.115	313.108	-0.0668102
1776367	C11H22O10	313.114	314.121	313.114	-0.274821
1.84267e+06	C15H22O7	313.129	314.137	313.129	0.0102978
4209053	C19H22O4	313.145	314.152	313.145	0.0811611
10640118	C20H26O3	313.181	314.188	313.181	-0.0108854
6.49377e+06	C17H30O5	313.202	314.209	313.202	-0.0248212
109503912	C18H34O4	313.238	314.246	313.238	-0.0503302
1.7731e+06	C17H17NO5	314.103	315.111	314.103	0.315187
1.74068e+06	C15H8O8	315.015	316.022	315.015	-0.117543
3.66559e+06	C16H12O7	315.051	316.058	315.051	0.0798484
2898748	C13H16O9	315.072	316.079	315.072	-0.0434772
12693779	C17H16O6	315.087	316.095	315.087	-0.0341044
1.88162e+06	C14H20O8	315.109	316.116	315.109	-0.0549141
8.86266e+06	C18H20O5	315.124	316.131	315.124	-0.0199197
2.14539e+06	C15H24O7	315.145	316.152	315.145	-0.155546
4.11471e+06	C19H24O4	315.16	316.167	315.16	-0.145221
4522269	C16H28O6	315.181	316.189	315.181	-0.0104153
7.3608e+06	C20H28O3	315.197	316.204	315.197	0.0327915
5.55848e+06	C17H32O5	315.218	316.225	315.218	-0.0800385
6.2536e+06	C18H36O4	315.254	316.261	315.254	-0.00704216
1.55908e+06	C16H15NO6	316.083	317.09	316.083	-0.16549
1.63658e+06	C17H19NO5	316.119	317.126	316.119	0.207512
7.91907e+06	C16H14O7	317.067	318.074	317.067	-0.0414192
3020770	C13H18O9	317.088	318.095	317.088	-0.0797037
1.10733e+07	C17H18O6	317.103	318.11	317.103	-0.00657429
5063399	C18H22O5	317.139	318.147	317.139	-0.0214
2550761	C15H26O7	317.161	318.168	317.161	-0.103993
3.94852e+06	C19H26O4	317.176	318.183	317.176	0.028206
1684802	C16H30O6	317.197	318.204	317.197	-0.0188693
1.35719e+07	C20H30O3	317.212	318.219	317.212	-0.0497842
1.77889e+06	C16H17NO6	318.098	319.106	318.098	0.00348954
2.85525e+06	C15H12O8	319.046	320.053	319.046	0.0332179
8.00393e+06	C16H16O7	319.082	320.09	319.082	-0.0864929
1492739	C20H16O4	319.098	320.105	319.098	0.207671
2.222e+06	C13H20O9	319.103	320.111	319.103	-0.10454
6.52289e+06	C17H20O6	319.119	320.126	319.119	-0.0540489
4.6069e+06	C18H24O5	319.155	320.162	319.155	0.169541
2132619	C15H28O7	319.176	320.183	319.176	-0.152408
4.53599e+06	C19H28O4	319.191	320.199	319.191	0.043609
1.12295e+07	C20H32O3	319.228	320.235	319.228	0.0132608
1.35804e+06	C16H19NO6	320.114	321.121	320.114	-0.357178
5.29607e+06	C15H14O8	321.062	322.069	321.062	-0.0210502
2.42998e+06	C19H14O5	321.077	322.084	321.077	0.346749
5419807	C12H18O10	321.083	322.09	321.083	-0.119403
6450550	C16H18O7	321.098	322.105	321.098	-0.0155123
2413218	C20H18O4	321.113	322.121	321.113	0.111962
4.35221e+06	C17H22O6	321.134	322.142	321.134	0.0300688
4.51067e+06	C18H26O5	321.171	322.178	321.171	0.178999
5.04666e+06	C19H30O4	321.207	322.214	321.207	0.00543878
1.43082e+07	C20H34O3	321.244	322.251	321.244	-0.0526439
2479841	C18H12O6	323.056	324.063	323.056	0.0891438
4.49755e+06	C15H16O8	323.077	324.084	323.077	-0.0619922
5.76586e+06	C19H16O5	323.093	324.1	323.092	0.239035
2.28759e+07	C12H20O10	323.098	324.106	323.098	-0.0779675
4.59355e+06	C16H20O7	323.114	324.121	323.114	0.0117003
2.84072e+06	C20H20O4	323.129	324.136	323.129	0.274743
2.16921e+07	C17H24O6	323.15	324.157	323.15	-0.0562217
7.42407e+06	C18H28O5	323.186	324.194	323.186	-0.0238798
6497521	C19H32O4	323.223	324.23	323.223	0.0377551
1722530	C14H14O9	325.057	326.064	325.057	0.026115
6125817	C18H14O6	325.072	326.079	325.072	-0.119366
5.53429e+06	C15H18O8	325.093	326.1	325.093	0.02514
8888914	C19H18O5	325.108	326.115	325.108	0.0225692
3.42818e+06	C12H22O10	325.114	326.121	325.114	-0.411751
2.60459e+06	C16H22O7	325.129	326.137	325.129	0.0836495
3300864	C20H22O4	325.145	326.152	325.145	0.149449
3283458	C17H26O6	325.166	326.173	325.166	0.342653
1.55715e+07	C18H30O5	325.202	326.209	325.202	-0.0605525
6.00893e+06	C19H34O4	325.238	326.246	325.238	0.0659939
1.88272e+06	C18H17NO5	326.103	327.111	326.103	0.087631
3.4497e+06	C17H12O7	327.051	328.058	327.051	0.145654
1.15836e+07	C14H16O9	327.072	328.079	327.072	-0.0191903
1.96691e+07	C18H16O6	327.087	328.095	327.087	-0.0357639
3599376	C15H20O8	327.109	328.116	327.109	-0.0149732
9385745	C19H20O5	327.124	328.131	327.124	-0.0467829
2.85408e+06	C16H24O7	327.145	328.152	327.145	-0.0314791
3.33288e+06	C20H24O4	327.16	328.168	327.16	0.207614
3.22131e+07	C18H32O5	327.218	328.225	327.218	-0.0142094
3856925	C19H36O4	327.254	328.261	327.254	0.00706485
1.41391e+06	C17H15NO6	328.083	329.09	328.083	0.196818
1750126	C18H19NO5	328.119	329.126	328.119	0.243232
2.22407e+06	C16H10O8	329.03	330.038	329.03	-0.0769945
7246108	C17H14O7	329.067	330.074	329.067	-0.0515887
4.89065e+06	C14H18O9	329.088	330.095	329.088	-0.0251657
13765236	C18H18O6	329.103	330.11	329.103	0.00864841
1527457	C15H22O8	329.124	330.131	329.124	-0.0906428
8.50017e+06	C19H22O5	329.139	330.147	329.139	-0.0604642
2.39009e+06	C16H26O7	329.161	330.168	329.161	0.0810465
4.91336e+06	C20H26O4	329.176	330.183	329.176	-0.0399143
3080573	C17H30O6	329.197	330.204	329.197	0.054336
2.0935e+07	C18H34O5	329.233	330.241	329.233	-0.0777464
1.86521e+06	C17H17NO6	330.098	331.106	330.098	-0.0055577
2.39923e+06	C16H12O8	331.046	332.053	331.046	-0.00127152
9.77796e+06	C17H16O7	331.082	332.09	331.082	0.0281876
1797291	C14H20O9	331.103	332.111	331.103	-0.0286597
9.82131e+06	C18H20O6	331.119	332.126	331.119	-0.0498491
1593433	C15H24O8	331.14	332.147	331.14	0.285009
4155440	C19H24O5	331.155	332.162	331.155	0.00851039
3.16088e+06	C16H28O7	331.176	332.184	331.176	0.0961753
4584755	C20H28O4	331.191	332.199	331.191	-0.0643896
1781045	C17H32O6	331.213	332.22	331.213	-0.0459609
17207096	C18H36O5	331.249	332.256	331.249	-0.0183175
1587718	C17H19NO6	332.114	333.121	332.114	-0.197079
4109360	C16H14O8	333.062	334.069	333.062	-0.177009
1.44095e+06	C20H14O5	333.077	334.084	333.077	0.170701
7927774	C17H18O7	333.098	334.105	333.098	-0.0318771
1404938	C21H18O4	333.113	334.121	333.113	0.251441
4.78188e+06	C18H22O6	333.134	334.142	333.134	-0.051078
3.39257e+06	C19H26O5	333.171	334.178	333.171	-0.042146
1756433	C16H30O7	333.192	334.199	333.192	-0.302105
7.63014e+06	C20H30O4	333.207	334.214	333.207	-0.0580503
1.56086e+06	C16H17NO7	334.093	335.1	334.093	-0.224844
1.58072e+06	C15H12O9	335.041	336.048	335.041	-0.116136
6.06137e+06	C16H16O8	335.077	336.085	335.077	0.00849656
2943544	C20H16O5	335.093	336.1	335.092	0.0443843
6.37591e+06	C13H20O10	335.098	336.106	335.098	-0.0762362
4778554	C17H20O7	335.114	336.121	335.114	-0.0308265
1905510	C21H20O4	335.129	336.136	335.129	-0.210925
3.09502e+06	C18H24O6	335.15	336.157	335.15	0.0515282
3.55642e+06	C19H28O5	335.186	336.194	335.186	-0.13354
16256152	C20H32O4	335.223	336.23	335.223	0.0276228
2.77296e+06	C15H14O9	337.056	338.064	337.057	-0.0995036
3.89936e+06	C19H14O6	337.072	338.079	337.072	0.101525
5424186	C16H18O8	337.093	338.1	337.093	-0.0060797
5015611	C20H18O5	337.108	338.115	337.108	0.00563846
3.04339e+06	C13H22O10	337.114	338.121	337.114	-0.0358881
3.21184e+06	C17H22O7	337.129	338.137	337.129	0.0329082
1873427	C21H22O4	337.144	338.152	337.145	-0.12808
3.08512e+06	C18H26O6	337.166	338.173	337.166	0.0810546
4.46991e+06	C19H30O5	337.202	338.209	337.202	0.234746
7696369	C20H34O4	337.238	338.246	337.238	-0.055946
2.28785e+06	C18H29NO5	338.197	339.205	338.197	0.184839
2.44349e+06	C18H12O7	339.051	340.058	339.051	0.0365505
5.61166e+06	C15H16O9	339.072	340.079	339.072	0.0233778
7.4907e+06	C19H16O6	339.087	340.095	339.087	0.0503163
1348813	C12H20O11	339.093	340.101	339.093	-0.106817
4093156	C16H20O8	339.109	340.116	339.109	-0.0254815
6737381	C20H20O5	339.124	340.131	339.124	0.00674839
3732796	C17H24O7	339.145	340.152	339.145	-0.0805041
2037736	C21H24O4	339.16	340.168	339.16	0.167207
3.48559e+06	C18H28O6	339.181	340.189	339.181	0.136393
7.64022e+06	C19H32O5	339.218	340.225	339.218	-0.0726508
6115141	C20H36O4	339.254	340.261	339.254	-0.0647579
1703053	C19H19NO5	340.119	341.126	340.119	-0.149797
1.75029e+06	C18H31NO5	340.213	341.22	340.213	0.131842
5.32911e+06	C18H14O7	341.067	342.074	341.067	-0.0581213
2.83414e+06	C15H18O9	341.088	342.095	341.088	-0.11155
1.3301e+07	C19H18O6	341.103	342.11	341.103	-0.0189962
4.13394e+06	C12H22O11	341.109	342.116	341.109	-0.294168
2.41234e+06	C16H22O8	341.124	342.131	341.124	-0.107788
9390219	C20H22O5	341.139	342.147	341.139	-0.0362879
3314829	C17H26O7	341.161	342.168	341.161	-0.0461608
2.05096e+06	C21H26O4	341.176	342.183	341.176	0.288931
4.74331e+06	C18H30O6	341.197	342.205	341.197	0.793935
8096574	C19H34O5	341.233	342.241	341.233	-0.0173233
4103062	C20H38O4	341.27	342.277	341.27	-0.127224
1497817	C18H17NO6	342.098	343.106	342.098	-0.0235901
2.96503e+06	C17H12O8	343.046	344.053	343.046	0.055294
8.92889e+06	C18H16O7	343.082	344.09	343.082	0.000311209
2329386	C15H20O9	343.103	344.111	343.103	-0.0705351
1.12355e+07	C19H20O6	343.119	344.126	343.119	-0.00555
2.02415e+06	C16H24O8	343.14	344.147	343.14	-0.0958569
12559150	C20H24O5	343.155	344.162	343.155	-0.00705157
1963397	C17H28O7	343.176	344.183	343.176	-0.0154158
2.20536e+06	C21H28O4	343.192	344.199	343.191	0.278781
7.77707e+06	C18H32O6	343.213	344.22	343.213	-0.0448052
2.33793e+06	C19H36O5	343.249	344.256	343.249	0.123048
1.74442e+06	C18H19NO6	344.114	345.121	344.114	-0.0631807
4.00113e+06	C17H14O8	345.062	346.069	345.062	0.0202646
2.41351e+06	C14H18O10	345.083	346.09	345.083	-0.340854
1.00333e+07	C18H18O7	345.098	346.105	345.098	0.0719318
7491018	C19H22O6	345.134	346.142	345.134	-0.0832636
1514742	C16H26O8	345.155	346.163	345.155	-0.0222439
3743778	C20H26O5	345.171	346.178	345.171	-0.0911034
1976142	C17H30O7	345.192	346.199	345.192	0.0233479
2.58333e+06	C21H30O4	345.207	346.214	345.207	0.0423004
4.75746e+06	C18H34O6	345.228	346.236	345.228	-0.090499
5267466	C17H16O8	347.077	348.085	347.077	-0.0344691
1.58081e+06	C21H16O5	347.092	348.1	347.092	-0.119035
4.0542e+06	C14H20O10	347.098	348.106	347.098	-0.0953077
6916706	C18H20O7	347.114	348.121	347.114	0.0522372
3395514	C19H24O6	347.15	348.157	347.15	-0.285883
1.33856e+06	C16H28O8	347.171	348.178	347.171	-0.277189
3.31368e+06	C20H28O5	347.186	348.194	347.186	-0.01766
2.91415e+06	C21H32O4	347.223	348.23	347.223	-0.122523
1.78941e+06	C16H14O9	349.056	350.064	349.057	-0.258788
2081653	C20H14O6	349.072	350.079	349.072	-0.0766406
8600652	C17H18O8	349.093	350.1	349.093	-0.161409
2939000	C21H18O5	349.108	350.115	349.108	-0.0366944
1.87733e+06	C14H22O10	349.114	350.121	349.114	-0.0902209
3796644	C18H22O7	349.129	350.137	349.129	0.0758953
2674727	C19H26O6	349.166	350.173	349.166	-0.158617
3.67915e+06	C20H30O5	349.202	350.209	349.202	0.00953651
2.93773e+06	C21H34O4	349.238	350.246	349.238	-0.110714
1606534	C19H12O7	351.051	352.058	351.051	-0.242075
3.00814e+06	C16H16O9	351.072	352.079	351.072	-0.000861726
4774366	C20H16O6	351.087	352.095	351.087	-0.00693392
3.91131e+06	C17H20O8	351.109	352.116	351.109	-0.0716252
3.82538e+06	C21H20O5	351.124	352.131	351.124	0.136715
2.44959e+06	C18H24O7	351.145	352.152	351.145	0.0532799
2.68315e+06	C19H28O6	351.181	352.188	351.181	-0.256835
4.21595e+06	C20H32O5	351.218	352.225	351.218	-0.0788454
2228202	C21H36O4	351.254	352.261	351.254	-0.197547
3.8768e+06	C19H14O7	353.067	354.074	353.067	-0.057433
3.12126e+06	C16H18O9	353.088	354.095	353.088	-0.100579
8.47448e+06	C20H18O6	353.103	354.11	353.103	0.065368
7.88892e+06	C13H22O11	353.109	354.116	353.109	-0.166876
2.83693e+06	C17H22O8	353.124	354.131	353.124	-0.022397
4001648	C21H22O5	353.139	354.147	353.139	-0.0668353
2.52406e+06	C18H26O7	353.161	354.168	353.161	0.0179336
2705823	C19H30O6	353.197	354.204	353.197	0.0726545
6.72771e+06	C20H34O5	353.233	354.241	353.233	-0.0657249
1709855	C18H12O8	355.046	356.053	355.046	0.17489
8.00648e+06	C19H16O7	355.082	356.09	355.082	-0.0498375
3.26706e+06	C16H20O9	355.103	356.111	355.103	-0.0318036
1.3398e+07	C20H20O6	355.119	356.126	355.119	-0.0364018
2.0267e+06	C17H24O8	355.14	356.147	355.14	-0.00348902
3.29412e+06	C21H24O5	355.155	356.162	355.155	-0.0788421
2.38152e+06	C18H28O7	355.176	356.183	355.176	-0.166093
1.62952e+06	C22H28O4	355.191	356.199	355.191	0.0409951
3706624	C19H32O6	355.213	356.22	355.213	0.116567
10892120	C20H36O5	355.249	356.256	355.249	0.0219124
1.66095e+06	C19H19NO6	356.114	357.121	356.114	-0.286342
4.27038e+06	C18H14O8	357.062	358.069	357.062	-0.0777525
1.11348e+07	C19H18O7	357.098	358.105	357.098	-0.00407072
2834561	C16H22O9	357.119	358.126	357.119	-0.0715857
14609538	C20H22O6	357.134	358.142	357.134	-0.0462798
3093550	C17H26O8	357.155	358.163	357.155	-0.0205318
2.82053e+06	C21H26O5	357.171	358.178	357.171	-0.0940641
2.54089e+06	C18H30O7	357.192	358.199	357.192	-0.00689757
1771228	C22H30O4	357.207	358.214	357.207	-0.134581
8.8719e+06	C19H34O6	357.228	358.236	357.228	0.0156665
3.95662e+06	C20H38O5	357.265	358.272	357.265	-0.117242
5.49829e+06	C18H16O8	359.077	360.084	359.077	-0.0754042
1.72395e+06	C15H20O10	359.098	360.106	359.098	-0.0756191
9607258	C19H20O7	359.114	360.121	359.114	-0.0268489
8.97392e+06	C20H24O6	359.15	360.157	359.15	0.0111456
1.51229e+06	C17H28O8	359.171	360.178	359.171	-0.0437695
2.84417e+06	C21H28O5	359.186	360.194	359.186	-0.118555
2584843	C18H32O7	359.207	360.215	359.208	-0.185117
2050103	C22H32O4	359.223	360.23	359.223	0.134304
3485880	C19H36O6	359.244	360.251	359.244	-0.0063811
2.04523e+06	C17H14O9	361.056	362.064	361.057	-0.193463
6.31028e+06	C18H18O8	361.093	362.1	361.093	-0.0396658
1882246	C22H18O5	361.108	362.115	361.108	0.100794
5.77746e+06	C19H22O7	361.129	362.137	361.129	-0.0822341
4503860	C20H26O6	361.166	362.173	361.166	-0.13004
2601868	C21H30O5	361.202	362.209	361.202	0.0510369
2.21258e+06	C18H34O7	361.223	362.23	361.223	-0.676898
2625806	C22H34O4	361.238	362.246	361.238	-0.0840063
2845272	C17H16O9	363.072	364.079	363.072	-0.0581112
2884441	C21H16O6	363.088	364.095	363.087	0.320809
6.36655e+06	C14H20O11	363.093	364.101	363.093	-0.143191
4.44869e+06	C18H20O8	363.109	364.116	363.109	-0.0309629
2.61022e+06	C22H20O5	363.124	364.131	363.124	0.170235
2.7579e+06	C19H24O7	363.145	364.152	363.145	-0.034851
2547807	C20H28O6	363.181	364.189	363.181	-0.0129276
2.51504e+06	C21H32O5	363.218	364.225	363.218	-0.134052
1.65463e+06	C22H36O4	363.254	364.261	363.254	0.109147
1301322	C20H31NO5	364.213	365.22	364.213	0.0867417
2591871	C20H14O7	365.067	366.074	365.067	-0.097765
3.19142e+06	C17H18O9	365.088	366.095	365.088	0.165617
4782892	C21H18O6	365.103	366.11	365.103	0.201835
9.3216e+06	C14H22O11	365.109	366.116	365.109	-0.0686864
2771245	C18H22O8	365.124	366.131	365.124	-0.00760714
2606681	C22H22O5	365.139	366.147	365.139	-0.0440348
2.36468e+06	C19H26O7	365.161	366.168	365.161	0.262715
3.5279e+06	C21H34O5	365.233	366.241	365.233	0.00727345
1.32848e+06	C19H12O8	367.046	368.053	367.046	-0.130914
4.99259e+06	C20H16O7	367.082	368.09	367.082	0.0138544
3.1092e+06	C17H20O9	367.103	368.111	367.103	0.0481395
6.0823e+06	C21H20O6	367.119	368.126	367.119	0.0178815
1735976	C14H24O11	367.124	368.132	367.125	-0.935422
2.05081e+06	C18H24O8	367.14	368.147	367.14	-0.030141
2.22302e+06	C22H24O5	367.155	368.162	367.155	-0.335271
2.59081e+06	C19H28O7	367.176	368.183	367.176	-0.063863
2.68216e+06	C20H32O6	367.213	368.22	367.213	0.182417
5.59983e+06	C21H36O5	367.249	368.256	367.249	0.0161646
2843293	C19H14O8	369.062	370.069	369.062	0.0894577
1794249	C16H18O10	369.083	370.09	369.083	0.299458
8651466	C20H18O7	369.098	370.105	369.098	-0.0035435
2.32938e+06	C17H22O9	369.119	370.127	369.119	0.417721
6.23568e+06	C21H22O6	369.134	370.142	369.134	-0.0108835
1.92238e+06	C22H26O5	369.171	370.178	369.171	0.0728151
2144762	C19H30O7	369.192	370.199	369.192	-0.0522001
4.26884e+06	C20H34O6	369.228	370.236	369.228	-0.0903247
4415700	C21H38O5	369.265	370.272	369.265	-0.0479604
4.93216e+06	C19H16O8	371.077	372.085	371.077	0.0144978
1.90611e+06	C16H20O10	371.098	372.106	371.098	-0.00667708
9.29039e+06	C20H20O7	371.114	372.121	371.114	0.00477646
1.90676e+06	C17H24O9	371.135	372.142	371.135	0.24157
5.23749e+06	C21H24O6	371.15	372.157	371.15	0.103345
1509787	C18H28O8	371.171	372.178	371.171	-0.34209
1.91209e+06	C22H28O5	371.186	372.194	371.186	0.0468666
2.55529e+06	C19H32O7	371.207	372.215	371.208	-0.0828434
4543562	C20H36O6	371.244	372.251	371.244	0.110268
1427496	C19H19NO7	372.109	373.116	372.109	0.304951
1.95278e+06	C18H14O9	373.057	374.064	373.057	0.292731
6191885	C19H18O8	373.093	374.1	373.093	0.0657131
1736419	C16H22O10	373.114	374.121	373.114	0.283075
8.01034e+06	C20H22O7	373.129	374.137	373.129	0.0228962
3553553	C21H26O6	373.166	374.173	373.166	0.0394185
1.64601e+06	C18H30O8	373.187	374.194	373.187	-0.424458
2.2122e+06	C22H30O5	373.202	374.209	373.202	0.328245
2.13698e+06	C19H34O7	373.223	374.23	373.223	-0.0875039
2172437	C23H34O4	373.238	374.246	373.238	-0.268766
2.36124e+06	C20H38O6	373.26	374.267	373.26	0.174037
3018454	C18H16O9	375.072	376.08	375.072	0.226253
1.57811e+06	C22H16O6	375.087	376.095	375.087	0.222686
6.09558e+06	C19H20O8	375.109	376.116	375.109	0.00125541
2.00218e+06	C23H20O5	375.124	376.131	375.124	-0.0206466
4.72982e+06	C20H24O7	375.145	376.152	375.145	0.0711286
2157234	C21H28O6	375.181	376.189	375.181	0.384749
1.98256e+06	C22H32O5	375.218	376.225	375.218	0.276752
3.4996e+06	C18H18O9	377.088	378.095	377.088	-0.0439623
3.09972e+06	C22H18O6	377.103	378.11	377.103	0.117532
1549133	C15H22O11	377.109	378.116	377.109	0.14043
3.85945e+06	C19H22O8	377.124	378.131	377.124	-0.102184
1898959	C23H22O5	377.139	378.147	377.139	-0.0848267
2.70152e+06	C20H26O7	377.161	378.168	377.161	0.090817
2.0762e+06	C21H30O6	377.197	378.204	377.197	0.0148785
2.20382e+06	C22H34O5	377.233	378.241	377.233	-0.121853
3426581	C21H16O7	379.082	380.09	379.082	0.14456
2.70936e+06	C18H20O9	379.104	380.111	379.103	0.333237
4.37993e+06	C22H20O6	379.119	380.126	379.119	0.0366429
1.4143e+06	C15H24O11	379.125	380.132	379.125	-0.207328
2.50341e+06	C19H24O8	379.14	380.147	379.14	0.173748
1.80692e+06	C23H24O5	379.155	380.162	379.155	-0.0615212
2.31862e+06	C20H28O7	379.176	380.184	379.176	0.230765
1.96995e+06	C21H32O6	379.213	380.22	379.213	0.0647414
3138591	C22H36O5	379.249	380.256	379.249	-0.0865232
2120797	C20H14O8	381.062	382.069	381.062	0.339079
1.59489e+06	C17H18O10	381.083	382.09	381.083	0.295409
5.78685e+06	C21H18O7	381.098	382.105	381.098	0.0872398
1.38689e+06	C14H22O12	381.104	382.111	381.104	-0.177713
2252342	C18H22O9	381.119	382.126	381.119	0.177574
4423906	C22H22O6	381.134	382.142	381.134	-0.0792433
1.85401e+06	C19H26O8	381.156	382.163	381.155	0.221211
1.6056e+06	C23H26O5	381.171	382.178	381.171	-0.13135
2192869	C20H30O7	381.192	382.199	381.192	0.04349
2.50184e+06	C21H34O6	381.228	382.236	381.228	0.249859
4.38987e+06	C22H38O5	381.265	382.272	381.265	-0.0709236
4.83405e+06	C20H16O8	383.077	384.085	383.077	0.255518
1793023	C17H20O10	383.098	384.106	383.098	0.227181
7.79315e+06	C21H20O7	383.114	384.121	383.114	0.0948235
2.01719e+06	C14H24O12	383.119	384.127	383.119	-0.319471
1.8647e+06	C18H24O9	383.135	384.142	383.135	0.0662378
3.69732e+06	C22H24O6	383.15	384.157	383.15	0.0963322
2.17784e+06	C19H28O8	383.171	384.178	383.171	0.163798
1.53547e+06	C23H28O5	383.186	384.194	383.186	0.223819
2.10078e+06	C20H32O7	383.207	384.215	383.208	-0.162641
4896690	C21H36O6	383.244	384.251	383.244	0.127504
4.08022e+06	C22H40O5	383.28	384.288	383.28	-0.120283
2.07704e+06	C19H14O9	385.057	386.064	385.057	0.315612
7.12255e+06	C20H18O8	385.093	386.1	385.093	0.0143216
1.61211e+06	C17H22O10	385.114	386.121	385.114	0.381876
7.72449e+06	C21H22O7	385.129	386.137	385.129	0.00417621
2.63666e+06	C22H26O6	385.166	386.173	385.166	0.176334
2662862	C19H30O8	385.187	386.194	385.187	0.112422
1.78167e+06	C23H30O5	385.202	386.209	385.202	0.37254
2.64866e+06	C20H34O7	385.223	386.23	385.223	-0.0807817
6.12074e+06	C21H38O6	385.26	386.267	385.26	-0.0598481
3.18462e+06	C19H16O9	387.072	388.079	387.072	0.150061
7.33378e+06	C20H20O8	387.109	388.116	387.109	0.127844
8.1209e+06	C21H24O7	387.145	388.152	387.145	0.148142
2.25261e+06	C22H28O6	387.181	388.189	387.181	-0.00699533
2556827	C23H32O5	387.218	388.225	387.218	-0.175755
2106396	C20H36O7	387.239	388.246	387.239	0.212722
1558601	C21H40O6	387.275	388.282	387.275	-0.0848054
3.73471e+06	C19H18O9	389.088	390.095	389.088	-0.0196764
1964384	C23H18O6	389.103	390.11	389.103	0.331409
1.35515e+06	C16H22O11	389.109	390.116	389.109	0.666327
6226956	C20H22O8	389.124	390.131	389.124	0.0364168
5.3982e+06	C21H26O7	389.161	390.168	389.161	0.266271
2128912	C22H30O6	389.197	390.204	389.197	0.172662
2.17167e+06	C23H34O5	389.233	390.241	389.233	0.0452449
1687998	C20H38O7	389.255	390.262	389.254	0.198527
1.44533e+06	C18H16O10	391.067	392.075	391.067	0.467335
2.49191e+06	C22H16O7	391.082	392.09	391.082	0.0242093
9.56378e+06	C19H20O9	391.103	392.111	391.103	-0.031845
3.25696e+06	C23H20O6	391.119	392.126	391.119	0.0267139
3.43941e+06	C20H24O8	391.14	392.147	391.14	0.329203
1.43994e+06	C24H24O5	391.155	392.163	391.155	0.660844
3.0677e+06	C21H28O7	391.176	392.184	391.176	0.24422
2.20797e+06	C23H36O5	391.249	392.256	391.249	-0.228562
1.73736e+06	C21H14O8	393.062	394.069	393.062	0.216962
1.89495e+06	C18H18O10	393.083	394.09	393.083	0.327131
3.98122e+06	C22H18O7	393.098	394.105	393.098	0.14027
2.74696e+06	C19H22O9	393.119	394.126	393.119	0.0083783
3.51556e+06	C23H22O6	393.134	394.142	393.134	0.0734865
2435370	C20H26O8	393.156	394.163	393.155	0.373412
2.22131e+06	C21H30O7	393.192	394.199	393.192	0.414938
1.9872e+06	C22H34O6	393.228	394.236	393.228	0.0229587
2.17733e+06	C23H38O5	393.265	394.272	393.265	-0.0060005
3648971	C21H16O8	395.077	396.085	395.077	0.199924
1681015	C18H20O10	395.099	396.106	395.098	0.504683
5.53851e+06	C22H20O7	395.114	396.121	395.114	0.071367
1832483	C15H24O12	395.12	396.127	395.119	0.0528341
1.74809e+06	C19H24O9	395.135	396.142	395.135	0.268063
3.24142e+06	C23H24O6	395.15	396.157	395.15	0.127356
1962534	C20H28O8	395.171	396.179	395.171	0.429286
1.83927e+06	C21H32O7	395.208	396.215	395.208	0.111952
2.37129e+06	C22H36O6	395.244	396.251	395.244	0.109123
2.68344e+06	C23H40O5	395.28	396.288	395.28	-0.0183628
1.56553e+06	C20H14O9	397.057	398.064	397.057	0.261498
5.50945e+06	C21H18O8	397.093	398.1	397.093	0.202401
1.43615e+06	C18H22O10	397.114	398.121	397.114	0.255693
5.34049e+06	C22H22O7	397.129	398.137	397.129	-0.048328
2.32473e+06	C23H26O6	397.166	398.173	397.166	0.351209
2.36176e+06	C20H30O8	397.187	398.194	397.187	0.0222577
1272379	C24H30O5	397.202	398.209	397.202	0.317483
3.36717e+06	C22H38O6	397.26	398.267	397.26	-0.0526558
2.13009e+06	C23H42O5	397.296	398.303	397.296	-0.111945
2.85494e+06	C20H16O9	399.072	400.08	399.072	0.369881
1.1522e+07	C21H20O8	399.109	400.116	399.109	0.0276538
4595831	C22H24O7	399.145	400.152	399.145	0.0318573
1.82105e+06	C23H28O6	399.181	400.189	399.181	-0.0206633
1.46794e+06	C24H32O5	399.218	400.225	399.218	-0.138638
2863997	C21H36O7	399.239	400.246	399.239	0.0540537
3.15405e+06	C22H40O6	399.275	400.282	399.275	-0.0966372
4.29302e+06	C20H18O9	401.088	402.095	401.088	0.165311
6458787	C21H22O8	401.124	402.131	401.124	-0.061538
4.05717e+06	C22H26O7	401.161	402.168	401.161	0.114223
1.7946e+06	C23H30O6	401.197	402.204	401.197	-0.411434
2048853	C24H34O5	401.233	402.24	401.233	-0.46116
2994262	C21H38O7	401.255	402.262	401.254	0.231749
3.85071e+06	C20H20O9	403.104	404.111	403.103	0.484915
1827325	C24H20O6	403.119	404.126	403.119	0.168812
5.12158e+06	C21H24O8	403.14	404.147	403.14	0.195578
2.42965e+06	C22H28O7	403.176	404.184	403.176	0.143067
1.72216e+06	C23H32O6	403.213	404.22	403.213	0.433943
1.86488e+06	C24H36O5	403.249	404.256	403.249	0.323041
1.90021e+06	C19H18O10	405.083	406.09	405.083	0.296154
2.65174e+06	C23H18O7	405.098	406.105	405.098	0.137716
1.57888e+06	C16H22O12	405.104	406.111	405.104	0.487271
3304539	C20H22O9	405.119	406.126	405.119	0.147118
2.50962e+06	C24H22O6	405.134	406.142	405.134	0.0660124
2.90723e+06	C21H26O8	405.156	406.163	405.155	0.08428
1917024	C22H30O7	405.192	406.199	405.192	0.342724
1.83762e+06	C23H34O6	405.228	406.236	405.228	0.193231
2.36264e+06	C22H16O8	407.077	408.085	407.077	0.332365
2.00633e+06	C19H20O10	407.098	408.106	407.098	0.301525
4.02916e+06	C23H20O7	407.114	408.121	407.114	0.253396
2.15387e+06	C16H24O12	407.12	408.127	407.119	0.737455
2.27018e+06	C20H24O9	407.135	408.142	407.135	0.415143
2.8519e+06	C24H24O6	407.15	408.157	407.15	0.11564
2123200	C21H28O8	407.171	408.179	407.171	0.65246
1733357	C22H32O7	407.208	408.215	407.208	0.181775
2.08374e+06	C23H36O6	407.244	408.251	407.244	0.318643
4.47909e+06	C22H18O8	409.093	410.1	409.093	0.181473
1.8661e+06	C19H22O10	409.114	410.121	409.114	0.405595
4.51954e+06	C23H22O7	409.129	410.137	409.129	0.197508
1.31408e+06	C20H26O9	409.151	410.158	409.15	0.278006
2.00904e+06	C24H26O6	409.166	410.173	409.166	0.173069
1.65849e+06	C21H30O8	409.187	410.194	409.187	0.476138
1568937	C22H34O7	409.224	410.231	409.223	0.878023
2.25937e+06	C23H38O6	409.26	410.267	409.26	-0.046128
2.91512e+06	C21H16O9	411.072	412.08	411.072	0.522782
5.57475e+06	C22H20O8	411.109	412.116	411.109	0.15144
3.85614e+06	C23H24O7	411.145	412.152	411.145	0.0698626
1809382	C21H32O8	411.203	412.21	411.202	0.160836
1.87317e+06	C22H36O7	411.239	412.246	411.239	0.139676
3.28894e+06	C23H40O6	411.275	412.283	411.275	0.0370234
3.81593e+06	C21H18O9	413.088	414.095	413.088	0.335954
5661091	C22H22O8	413.124	414.132	413.124	0.122183
2.97565e+06	C23H26O7	413.161	414.168	413.161	0.00599497
2.52924e+06	C22H38O7	413.254	414.262	413.254	-0.156254
2.54405e+06	C23H42O6	413.291	414.298	413.291	0.0537125
5.80017e+06	C21H20O9	415.103	416.111	415.103	0.092297
5.40422e+06	C22H24O8	415.14	416.147	415.14	0.130936
2.21438e+06	C23H28O7	415.176	416.184	415.176	0.453338
1701916	C24H32O6	415.213	416.22	415.213	0.0472222
1818227	C21H36O8	415.234	416.241	415.234	-0.242466
2333515	C22H40O7	415.27	416.277	415.27	-0.0154732
2062301	C20H18O10	417.083	418.09	417.083	0.476719
1.73238e+06	C24H18O7	417.098	418.106	417.098	0.692107
4.0661e+06	C21H22O9	417.119	418.126	417.119	0.217386
1.85631e+06	C25H22O6	417.134	418.142	417.134	-0.145509
7436174	C22H26O8	417.156	418.163	417.155	0.080059
1.7627e+06	C23H30O7	417.192	418.199	417.192	0.423627
2.17474e+06	C24H34O6	417.228	418.236	417.228	0.3358
1.61451e+06	C23H16O8	419.078	420.085	419.077	0.795743
2339502	C20H20O10	419.099	420.106	419.098	0.365147
3248261	C24H20O7	419.114	420.121	419.114	0.289589
3.14868e+06	C21H24O9	419.135	420.142	419.135	0.194419
1.96511e+06	C25H24O6	419.15	420.157	419.15	0.339505
3.11762e+06	C22H28O8	419.171	420.179	419.171	0.317404
1.73104e+06	C23H32O7	419.208	420.215	419.208	0.170269
2.28917e+06	C24H36O6	419.244	420.251	419.244	0.405549
3.36926e+06	C23H18O8	421.093	422.1	421.093	0.558797
2.18385e+06	C20H22O10	421.114	422.121	421.114	0.363614
3.87265e+06	C24H22O7	421.129	422.137	421.129	0.152679
2.0943e+06	C21H26O9	421.151	422.158	421.15	0.389836
2406323	C25H26O6	421.166	422.173	421.166	0.176786
2165855	C22H30O8	421.187	422.194	421.187	0.0299754
2.38589e+06	C24H38O6	421.26	422.267	421.26	0.0405466
1975299	C22H16O9	423.072	424.079	423.072	0.114305
5.03352e+06	C23H20O8	423.109	424.116	423.109	0.237334
1.63171e+06	C20H24O10	423.13	424.137	423.13	0.340169
3971124	C24H24O7	423.145	424.152	423.145	-0.062854
1.53512e+06	C25H28O6	423.181	424.189	423.181	0.389033
1.73919e+06	C22H32O8	423.203	424.21	423.202	0.209671
2.25384e+06	C24H40O6	423.275	424.282	423.275	-0.116643
3.87504e+06	C22H18O9	425.088	426.095	425.088	0.376824
5.58973e+06	C23H22O8	425.124	426.132	425.124	0.242991
3.03716e+06	C24H26O7	425.161	426.168	425.161	0.217354
1.96756e+06	C23H38O7	425.255	426.262	425.254	0.289531
3335069	C24H42O6	425.291	426.298	425.291	-0.0889066
5228609	C22H20O9	427.104	428.111	427.103	0.189091
4567450	C23H24O8	427.14	428.147	427.14	0.221501
2.12287e+06	C24H28O7	427.176	428.184	427.176	0.286835
2.07602e+06	C22H36O8	427.234	428.241	427.234	0.176354
2023547	C23H40O7	427.27	428.277	427.27	-0.106461
2700457	C24H44O6	427.307	428.314	427.307	0.0723492
2.2321e+06	C21H18O10	429.083	430.09	429.083	0.172657
4.63803e+06	C22H22O9	429.119	430.126	429.119	0.16307
3359401	C23H26O8	429.156	430.163	429.155	0.246241
1800450	C24H30O7	429.192	430.199	429.192	0.64739
1.86539e+06	C25H34O6	429.228	430.236	429.228	0.209629
2.36238e+06	C22H38O8	429.249	430.257	429.249	-0.0022986
2.51867e+06	C23H42O7	429.286	430.293	429.286	-0.264252
2.64227e+06	C21H20O10	431.098	432.106	431.098	0.290315
2.06073e+06	C25H20O7	431.114	432.121	431.114	0.642895
3.66337e+06	C22H24O9	431.135	432.142	431.135	0.15164
1468815	C26H24O6	431.15	432.157	431.15	-0.529919
2.17713e+06	C23H28O8	431.171	432.179	431.171	0.205269
2801859	C25H36O6	431.244	432.251	431.244	0.216029
2.98123e+06	C22H40O8	431.265	432.272	431.265	0.09531
2.06279e+06	C24H18O8	433.093	434.1	433.093	0.347649
2289867	C21H22O10	433.114	434.121	433.114	0.193576
2773751	C25H22O7	433.129	434.137	433.129	0.219971
2.64836e+06	C22H26O9	433.15	434.158	433.15	0.168876
1.40917e+06	C26H26O6	433.166	434.173	433.166	0.408779
1608018	C23H30O8	433.187	434.194	433.187	-0.0264818
1773952	C24H34O7	433.223	434.23	433.223	0.0499383
2.42808e+06	C25H38O6	433.26	434.267	433.26	0.0171963
1.44613e+06	C23H16O9	435.072	436.08	435.072	0.369475
3519287	C24H20O8	435.109	436.116	435.109	0.291903
1805497	C21H24O10	435.13	436.137	435.13	0.314866
3102864	C25H24O7	435.145	436.152	435.145	-0.169467
1.53465e+06	C22H28O9	435.166	436.173	435.166	0.381288
1.86968e+06	C24H36O7	435.239	436.246	435.239	0.729573
1.80334e+06	C25H40O6	435.275	436.282	435.275	-0.336579
2.67204e+06	C23H18O9	437.088	438.095	437.088	0.309315
4.70852e+06	C24H22O8	437.124	438.132	437.124	0.181892
2863788	C25H26O7	437.161	438.168	437.161	0.124326
1.87874e+06	C22H30O9	437.182	438.189	437.182	0.152894
1.83494e+06	C25H42O6	437.291	438.298	437.291	0.0915941
3.64034e+06	C23H20O9	439.103	440.111	439.103	0.09679
4140999	C24H24O8	439.14	440.147	439.14	0.0117719
1.86478e+06	C25H28O7	439.176	440.184	439.176	0.568545
1.71166e+06	C24H40O7	439.27	440.278	439.27	0.306514
3.44256e+06	C25H44O6	439.306	440.314	439.307	-0.272909
2057270	C22H18O10	441.083	442.09	441.083	0.298365
4.5886e+06	C23H22O9	441.119	442.127	441.119	0.374524
2.93809e+06	C24H26O8	441.156	442.163	441.155	0.0992174
1.84213e+06	C25H46O6	441.322	442.329	441.322	-0.0322761
2929327	C22H20O10	443.099	444.106	443.098	0.301939
3.57957e+06	C23H24O9	443.135	444.142	443.135	0.330021
2.05484e+06	C24H28O8	443.171	444.179	443.171	0.416182
2.39132e+06	C23H40O8	443.265	444.272	443.265	0.206284
1.65157e+06	C24H44O7	443.302	444.309	443.301	0.269698
2.82039e+06	C22H22O10	445.114	446.121	445.114	0.446699
1.88036e+06	C26H22O7	445.129	446.137	445.129	0.0491867
2.90471e+06	C23H26O9	445.15	446.158	445.15	0.0581969
1.49262e+06	C24H30O8	445.187	446.194	445.187	0.178057
1.61388e+06	C25H34O7	445.223	446.231	445.223	0.252181
2.80439e+06	C25H20O8	447.109	448.116	447.109	-0.0208654
2.46093e+06	C26H24O7	447.145	448.152	447.145	-0.0470088
1996374	C23H28O9	447.166	448.173	447.166	0.0730831
2.40325e+06	C25H36O7	447.239	448.246	447.239	0.419234
2.39103e+06	C24H18O9	449.088	450.095	449.088	0.354493
3800442	C25H22O8	449.124	450.132	449.124	0.202249
1.7725e+06	C22H26O10	449.145	450.153	449.145	0.18918
2.54737e+06	C26H26O7	449.161	450.168	449.161	0.010711
1.94386e+06	C25H38O7	449.255	450.262	449.254	0.0981847
3565474	C24H20O9	451.103	452.111	451.103	0.0246502
4.61977e+06	C25H24O8	451.14	452.147	451.14	0.124578
2.24597e+06	C26H28O7	451.176	452.184	451.176	0.400303
1.76111e+06	C23H32O9	451.197	452.205	451.197	0.232045
1.75135e+06	C25H40O7	451.27	452.278	451.27	0.283891
1.79519e+06	C23H18O10	453.083	454.09	453.083	-0.0591281
4.33582e+06	C24H22O9	453.119	454.126	453.119	0.168749
3.53702e+06	C25H26O8	453.156	454.163	453.155	0.137212
1.46564e+06	C26H30O7	453.192	454.199	453.192	0.0182729
1.61422e+06	C25H42O7	453.286	454.293	453.286	-0.336156
2767781	C23H20O10	455.098	456.106	455.098	-0.0801582
4.23816e+06	C24H24O9	455.135	456.142	455.135	0.30719
2.39062e+06	C25H28O8	455.171	456.179	455.171	0.414104
2094907	C25H44O7	455.301	456.309	455.301	0.127272
3.55281e+06	C23H22O10	457.114	458.121	457.114	0.0491753
1520044	C27H22O7	457.129	458.137	457.129	0.0951469
3327620	C24H26O9	457.15	458.158	457.15	0.0810011
1.63282e+06	C25H30O8	457.187	458.194	457.187	-0.144274
2162109	C24H42O8	457.281	458.288	457.281	0.339702
2296342	C25H46O7	457.317	458.324	457.317	-0.0618244
1.90157e+06	C26H20O8	459.108	460.116	459.109	-0.114762
2839388	C23H24O10	459.13	460.137	459.13	0.340371
1.90473e+06	C27H24O7	459.145	460.152	459.145	-0.376877
2.43013e+06	C24H28O9	459.166	460.173	459.166	0.146684
2573501	C26H36O7	459.239	460.246	459.239	0.155713
1775496	C25H18O9	461.088	462.095	461.088	-0.26163
1.68385e+06	C22H22O11	461.109	462.116	461.109	0.302138
3561271	C26H22O8	461.124	462.131	461.124	0.0638022
1.97582e+06	C23H26O10	461.145	462.153	461.145	0.308136
2162704	C27H26O7	461.16	462.168	461.161	-0.539267
1696189	C24H30O9	461.182	462.189	461.182	0.0718084
3219696	C26H38O7	461.254	462.262	461.254	-0.00572166
3.00435e+06	C25H20O9	463.103	464.111	463.103	-0.156448
1.5088e+06	C22H24O11	463.125	464.132	463.125	0.118096
3.87637e+06	C26H24O8	463.14	464.147	463.14	-0.0403451
2.06663e+06	C27H28O7	463.176	464.184	463.176	0.0180035
1.47975e+06	C25H36O8	463.234	464.241	463.234	0.377306
2174115	C26H40O7	463.27	464.277	463.27	0.185975
1.75328e+06	C24H18O10	465.083	466.09	465.083	0.16863
4.27211e+06	C25H22O9	465.119	466.126	465.119	-0.195269
3.86388e+06	C26H26O8	465.156	466.163	465.155	0.246401
1685794	C27H30O7	465.192	466.199	465.192	0.0031013
2.76415e+06	C24H20O10	467.098	468.106	467.098	0.0486763
4786468	C25H24O9	467.135	468.142	467.135	0.0244983
2688808	C26H28O8	467.171	468.178	467.171	-0.15624
3.39456e+06	C24H22O10	469.114	470.121	469.114	0.00717805
3739822	C25H26O9	469.15	470.158	469.15	0.0530834
1.72814e+06	C26H30O8	469.187	470.194	469.187	-0.121353
1.76813e+06	C29H42O5	469.296	470.303	469.296	0.0180514
3.33468e+06	C30H46O4	469.332	470.34	469.332	0.04863
1.72259e+06	C23H20O11	471.093	472.101	471.093	0.0914644
3415434	C24H24O10	471.13	472.137	471.13	0.311908
1.44189e+06	C28H24O7	471.145	472.152	471.145	-0.103938
2471054	C25H28O9	471.166	472.173	471.166	0.179482
1.91943e+06	C29H44O5	471.311	472.319	471.312	-0.244372
4240205	C30H48O4	471.348	472.355	471.348	-0.27932
1.90798e+06	C23H22O11	473.109	474.116	473.109	0.226251
2.24224e+06	C27H22O8	473.124	474.131	473.124	-0.236577
2.51368e+06	C24H26O10	473.145	474.153	473.145	0.364972
1.67388e+06	C25H30O9	473.182	474.189	473.182	0.320833
2.08758e+06	C26H20O9	475.103	476.111	475.103	-0.117752
1.82215e+06	C23H24O11	475.125	476.132	475.125	0.592185
2982642	C27H24O8	475.14	476.147	475.14	-0.00184774
1.77646e+06	C24H28O10	475.161	476.169	475.161	0.602184
1.4472e+06	C28H28O7	475.176	476.183	475.176	-0.0716043
3401848	C26H22O9	477.119	478.126	477.119	-0.274559
3240657	C27H26O8	477.156	478.163	477.155	0.158542
2.17268e+06	C26H38O8	477.249	478.256	477.249	-0.399793
2187859	C25H20O10	479.098	480.105	479.098	-0.874533
3905026	C26H24O9	479.135	480.142	479.135	0.0285644
2.47331e+06	C27H28O8	479.171	480.178	479.171	0.0129077
1.706e+06	C26H40O8	479.265	480.273	479.265	0.483861
3106525	C25H22O10	481.114	482.121	481.114	-0.246575
3.84133e+06	C26H26O9	481.15	482.158	481.15	-0.043961
1.79385e+06	C27H30O8	481.187	482.194	481.187	0.380317
3386215	C25H24O10	483.13	484.137	483.13	-0.12164
2575979	C26H28O9	483.166	484.174	483.166	0.347794
2.06954e+06	C27H48O7	483.333	484.34	483.333	0.512957
1.99072e+06	C24H22O11	485.109	486.116	485.109	0.0977453
2.83433e+06	C25H26O10	485.145	486.152	485.145	-0.322124
1.9726e+06	C26H30O9	485.182	486.189	485.182	0.161422
7068933	C30H46O5	485.327	486.335	485.327	0.219836
1790327	C24H24O11	487.125	488.132	487.125	-0.0891061
1.99884e+06	C28H24O8	487.14	488.147	487.14	-0.174401
1.9796e+06	C25H28O10	487.161	488.168	487.161	-0.362401
7.7979e+06	C30H48O5	487.343	488.35	487.343	0.13024
2.34206e+06	C27H22O9	489.119	490.126	489.119	-0.00964576
1.83497e+06	C24H26O11	489.14	490.148	489.14	0.313157
2.21799e+06	C28H26O8	489.156	490.163	489.155	0.124765
1.93097e+06	C26H20O10	491.098	492.105	491.098	-0.521071
3925556	C27H24O9	491.135	492.142	491.135	0.0809954
2.36626e+06	C28H28O8	491.171	492.178	491.171	-0.13482
2585104	C26H22O10	493.114	494.121	493.114	-0.601336
3691540	C27H26O9	493.15	494.158	493.15	0.0318727
1.92177e+06	C28H30O8	493.187	494.194	493.187	0.593558
1.59631e+06	C25H20O11	495.093	496.1	495.093	-0.132286
3.5222e+06	C26H24O10	495.13	496.137	495.13	-0.00391826
3160565	C27H28O9	495.166	496.173	495.166	0.20545
1.91355e+06	C25H22O11	497.109	498.116	497.109	0.317118
3.30543e+06	C26H26O10	497.145	498.152	497.145	-0.207276
1913643	C27H30O9	497.182	498.189	497.182	0.0181214
2.08589e+06	C25H24O11	499.124	500.132	499.125	-0.672321
2.44826e+06	C26H28O10	499.161	500.168	499.161	0.028258
1.61478e+06	C28H22O9	501.119	502.126	501.119	-0.228192
1.97075e+06	C25H26O11	501.14	502.147	501.14	-0.263589
1.78762e+06	C29H26O8	501.156	502.163	501.155	0.113512
3.45838e+06	C30H46O6	501.322	502.329	501.322	0.0801361
2.72796e+06	C28H24O9	503.135	504.142	503.135	0.0478189
1.63745e+06	C25H28O11	503.156	504.163	503.156	-0.102688
1.69599e+06	C29H28O8	503.171	504.178	503.171	-0.0500011
3130505	C30H48O6	503.338	504.345	503.338	-0.101035
2.57314e+06	C27H22O10	505.114	506.121	505.114	-0.421019
4.14541e+06	C28H26O9	505.15	506.158	505.15	-0.101952
1.63904e+06	C29H30O8	505.187	506.194	505.187	0.170842
3.1887e+06	C27H24O10	507.13	508.137	507.13	-0.196006
3.26363e+06	C28H28O9	507.166	508.173	507.166	0.073568
2.12252e+06	C26H22O11	509.109	510.116	509.109	-0.503791
3315484	C27H26O10	509.145	510.153	509.145	-0.138603
2681376	C28H30O9	509.182	510.189	509.182	0.135781
2650366	C26H24O11	511.125	512.132	511.125	0.191351
2969261	C27H28O10	511.161	512.168	511.161	-0.0096061
2.7006e+06	C26H26O11	513.14	514.147	513.14	-0.208917
1.83674e+06	C27H30O10	513.177	514.184	513.177	0.0100527
1.44618e+06	C25H24O12	515.12	516.127	515.119	0.242754
1.97631e+06	C29H24O9	515.135	516.142	515.135	0.0475718
1.93582e+06	C26H28O11	515.156	516.163	515.156	0.629015
1.52375e+06	C30H28O8	515.171	516.178	515.171	0.0138263
1976882	C28H22O10	517.114	518.121	517.114	-0.111249
2.67112e+06	C29H26O9	517.15	518.158	517.15	-0.0524113
1.58269e+06	C26H30O11	517.172	518.179	517.172	0.293458
3.05893e+06	C28H24O10	519.129	520.137	519.13	-0.36308
3.12259e+06	C29H28O9	519.166	520.173	519.166	0.014479
1.59837e+06	C26H32O11	519.187	520.194	519.187	0.0329734
2051718	C27H22O11	521.109	522.116	521.109	-0.413788
3.75677e+06	C28H26O10	521.145	522.153	521.145	0.144665
2250297	C29H30O9	521.182	522.189	521.182	-0.134586
2494580	C27H24O11	523.125	524.132	523.125	0.00332612
3.11829e+06	C28H28O10	523.161	524.168	523.161	-0.159631
1611986	C29H32O9	523.198	524.205	523.197	0.305814
2.53953e+06	C27H26O11	525.14	526.148	525.14	0.227184
2.37698e+06	C28H30O10	525.176	526.184	525.177	-0.300056
1.43918e+06	C26H24O12	527.119	528.127	527.119	-0.0482117
2202368	C27H28O11	527.156	528.163	527.156	0.346145
1.76493e+06	C30H26O9	529.15	530.158	529.15	-0.105272
2051979	C29H24O10	531.129	532.137	531.13	-0.461545
2108133	C30H28O9	531.166	532.174	531.166	0.318463
2.74087e+06	C29H26O10	533.145	534.153	533.145	0.0458366
2021254	C30H30O9	533.182	534.189	533.182	0.112632
2279968	C28H24O11	535.124	536.132	535.125	-0.319717
2.76919e+06	C29H28O10	535.161	536.168	535.161	-0.0843529
1477588	C30H32O9	535.198	536.205	535.197	0.444896
2406000	C28H26O11	537.14	538.148	537.14	0.330538
2290719	C29H30O10	537.177	538.184	537.177	0.116989
1.49732e+06	C27H24O12	539.119	540.127	539.119	-0.127777
2.18136e+06	C28H28O11	539.156	540.163	539.156	0.225057
1711851	C28H30O11	541.172	542.179	541.172	0.449402
1.55325e+06	C30H24O10	543.13	544.137	543.13	0.271147
2.21732e+06	C30H26O10	545.145	546.153	545.145	0.090872
1901327	C29H24O11	547.124	548.132	547.125	-0.316829
2.49623e+06	C30H28O10	547.161	548.168	547.161	0.367805
2334655	C29H26O11	549.14	550.147	549.14	-0.149915
2.23102e+06	C30H30O10	549.177	550.184	549.177	0.315545
2.46812e+06	C29H28O11	551.156	552.163	551.156	-0.231791
1559114	C30H32O10	551.192	552.2	551.192	0.383551
1.82711e+06	C29H30O11	553.171	554.179	553.172	-0.173766
1.27263e+06	C32H30O9	557.182	558.189	557.182	0.512656
1918394	C31H28O10	559.161	560.168	559.161	0.122044
2.25227e+06	C30H26O11	561.14	562.148	561.14	0.0271656
1.89912e+06	C31H30O10	561.177	562.184	561.177	0.151292
2.42884e+06	C30H28O11	563.156	564.163	563.156	0.317213
1.71737e+06	C31H32O10	563.192	564.2	563.192	0.144706
1656110	C29H26O12	565.135	566.142	565.135	-0.195418
2.20515e+06	C30H30O11	565.172	566.179	565.172	0.187836
1670532	C32H28O10	571.161	572.168	571.161	0.333313
1.87458e+06	C31H26O11	573.14	574.147	573.14	-0.518826
2.1963e+06	C31H28O11	575.156	576.163	575.156	-0.298516
1.69639e+06	C30H26O12	577.135	578.142	577.135	-0.266003
2109575	C31H30O11	577.171	578.179	577.172	-0.104647
1.86669e+06	C30H28O12	579.151	580.158	579.151	0.252864
1.64888e+06	C31H32O11	579.187	580.195	579.187	0.0877016
1.4471e+06	C32H26O11	585.14	586.147	585.14	-0.746803
1793402	C32H28O11	587.156	588.163	587.156	0.340131
1.47934e+06	C33H32O10	587.193	588.2	587.192	0.535762
1.73211e+06	C32H30O11	589.172	590.179	589.172	0.655634
1.65455e+06	C31H28O12	591.151	592.158	591.151	0.178579
1.42744e+06	C32H32O11	591.188	592.195	591.187	0.62569
1618341	C31H30O12	593.167	594.174	593.166	0.328921

## Sheet: Blue Ridge-Wild (11 12 2022)
Abundance	Formula	exp_mass	neutral_mass	theor_mass	err_ppm
2.78685e+06	C7H6O2	121.029	122.037	121.03	-0.0535769
2.46473e+06	C7H8O2	123.045	124.052	123.045	0.0428371
929990	C5H7NO3	128.035	129.043	128.035	-0.0963177
1.73761e+06	C5H6O4	129.019	130.027	129.019	-0.0415076
3148284	C5H8O4	131.035	132.042	131.035	-0.0154852
1.26321e+06	C5H10O4	133.051	134.058	133.051	-0.0573804
3604994	C8H8O2	135.045	136.052	135.045	-0.124669
2.71567e+06	C7H6O3	137.024	138.032	137.024	-0.000676341
1826350	C8H10O2	137.061	138.068	137.061	-0.0797374
1675574	C6H8O4	143.035	144.042	143.035	-0.0653998
3049282	C8H16O2	143.108	144.115	143.108	-0.0253409
3.48992e+06	C6H10O4	145.051	146.058	145.051	-0.0100504
2.64727e+06	C5H8O5	147.03	148.037	147.03	0.0439099
2.70385e+06	C9H8O2	147.045	148.052	147.045	-0.089409
1.13383e+06	C8H7NO2	148.04	149.048	148.04	0.137533
1.32618e+06	C8H6O3	149.024	150.032	149.024	-0.132432
8.20826e+06	C5H10O5	149.046	150.053	149.046	0.0303406
6485207	C9H10O2	149.061	150.068	149.061	-0.0545408
1.58975e+07	C8H8O3	151.04	152.047	151.04	0.0735521
3.2598e+06	C9H12O2	151.076	152.084	151.076	0.0103073
926369	C8H12N2O	151.088	152.095	151.088	-0.00413023
951892	C7H7NO3	152.035	153.043	152.035	-0.0547583
2.41818e+06	C7H6O4	153.019	154.027	153.019	-0.0184927
3777564	C8H10O3	153.056	154.063	153.056	-0.0224856
1.9442e+06	C9H14O2	153.092	154.099	153.092	-0.0848805
1.42783e+06	C7H8O4	155.035	156.042	155.035	-0.201202
1484493	C8H12O3	155.071	156.079	155.071	-0.0955403
7.59556e+06	C9H16O2	155.108	156.115	155.108	-0.023237
2419605	C6H6O5	157.014	158.022	157.014	0.116897
1818714	C7H10O4	157.051	158.058	157.051	0.0288276
2.64131e+06	C8H14O3	157.087	158.094	157.087	-0.00796619
8.12816e+06	C9H18O2	157.123	158.131	157.123	-0.0523317
802942	C6H9NO4	158.046	159.053	158.046	-0.07675
4.04024e+06	C6H8O5	159.03	160.037	159.03	0.00765236
904128	C10H8O2	159.045	160.052	159.045	0.0748951
1765006	C7H12O4	159.066	160.074	159.066	0.0125494
2.25005e+06	C8H16O3	159.103	160.11	159.103	-0.00941237
4293954	C6H11NO4	160.062	161.069	160.062	0.00338404
3.91209e+06	C9H6O3	161.024	162.032	161.024	-0.0360709
5.58927e+07	C6H10O5	161.046	162.053	161.046	-0.0390178
4.18729e+06	C10H10O2	161.061	162.068	161.061	0.0496059
1.33503e+06	C8H5NO3	162.02	163.027	162.02	0.0753962
8484811	C9H8O3	163.04	164.047	163.04	0.0378413
7.28503e+06	C6H12O5	163.061	164.068	163.061	-0.0662561
5.65567e+06	C10H12O2	163.076	164.084	163.076	0.0511442
1.32404e+06	C8H7NO3	164.035	165.043	164.035	0.0451036
3.5691e+07	C8H6O4	165.019	166.027	165.019	0.0185272
15858884	C9H10O3	165.056	166.063	165.056	-0.0303489
2.46847e+06	C10H14O2	165.092	166.099	165.092	0.00508327
929866	C9H14N2O	165.103	166.111	165.103	-0.204992
3.04778e+06	C8H9NO3	166.051	167.058	166.051	-0.061078
52697172	C8H8O4	167.035	168.042	167.035	0.0287332
5.0252e+06	C9H12O3	167.071	168.079	167.071	-0.0546615
3.76888e+06	C10H16O2	167.108	168.115	167.108	-0.00299364
1.84491e+06	C7H7NO4	168.03	169.038	168.03	-0.0280137
2.26393e+06	C9H15NO2	168.103	169.11	168.103	0.0096562
2446597	C8H10O4	169.051	170.058	169.051	-0.0283386
2199646	C9H14O3	169.087	170.094	169.087	0.0227224
8.64953e+06	C10H18O2	169.123	170.131	169.123	-0.0361539
1.16683e+06	C7H9NO4	170.046	171.053	170.046	-0.0355618
1061773	C7H8O5	171.03	172.037	171.03	0.210123
1038863	C11H8O2	171.045	172.052	171.045	-0.0737478
16491004	C8H12O4	171.066	172.074	171.066	-0.0358382
6.97028e+06	C9H16O3	171.103	172.11	171.103	-0.0260452
7.67966e+06	C10H20O2	171.139	172.146	171.139	0.0453191
863686	C7H11NO4	172.061	173.069	172.062	-0.201253
1.01605e+06	C8H15NO3	172.098	173.105	172.098	-0.0759446
2.83158e+06	C7H10O5	173.046	174.053	173.046	-0.025846
1.74817e+06	C11H10O2	173.061	174.068	173.061	0.0555179
3.60791e+06	C8H14O4	173.082	174.089	173.082	0.078038
6268946	C9H18O3	173.118	174.126	173.118	0.0446215
9.16225e+06	C6H8O6	175.025	176.032	175.025	-0.0577378
6.97303e+06	C10H8O3	175.04	176.047	175.04	-0.0284154
2.48475e+06	C7H12O5	175.061	176.068	175.061	-0.0981577
4.48633e+06	C11H12O2	175.076	176.084	175.076	-0.0432818
3692813	C9H7NO3	176.035	177.043	176.035	-0.160676
885136	C10H11NO2	176.072	177.079	176.072	-0.233034
2.40073e+06	C9H6O4	177.019	178.027	177.019	-0.127476
1.10566e+07	C6H10O6	177.04	178.048	177.04	-0.11106
18571615	C10H10O3	177.056	178.063	177.056	-0.120816
6.72172e+06	C11H14O2	177.092	178.099	177.092	-0.135495
1.80841e+06	C9H9NO3	178.051	179.058	178.051	-0.171771
6675787	C9H8O4	179.035	180.042	179.035	-0.113331
1.00106e+07	C6H12O6	179.056	180.063	179.056	-0.112652
1.12084e+07	C10H12O3	179.071	180.079	179.071	-0.0967532
1730107	C11H16O2	179.108	180.115	179.108	-0.128484
1.66972e+06	C9H11NO3	180.067	181.074	180.067	-0.0445526
1.8671e+06	C8H6O5	181.014	182.021	181.014	-0.175232
3.58222e+07	C9H10O4	181.051	182.058	181.051	-0.0385305
5.92927e+06	C10H14O3	181.087	182.094	181.087	-0.146812
5251978	C11H18O2	181.123	182.131	181.123	-0.116138
2.87243e+06	C8H9NO4	182.046	183.053	182.046	-0.0604137
1172172	C10H17NO2	182.119	183.126	182.119	-0.107557
4489138	C8H8O5	183.03	184.037	183.03	-0.093494
3.79431e+06	C9H12O4	183.066	184.074	183.066	0.0129016
4.32906e+06	C10H16O3	183.103	184.11	183.103	-0.0904021
1.06553e+07	C11H20O2	183.139	184.146	183.139	-0.112751
1695880	C8H11NO4	184.062	185.069	184.062	-0.157613
2334809	C8H10O5	185.046	186.053	185.046	-0.119948
2.74424e+06	C12H10O2	185.061	186.068	185.061	-0.183565
5.39576e+06	C9H14O4	185.082	186.089	185.082	-0.0700499
1.50503e+07	C10H18O3	185.118	186.126	185.118	-0.0411244
6135178	C11H22O2	185.155	186.162	185.155	-0.089025
909119	C11H9NO2	186.056	187.063	186.056	-0.258734
1911829	C8H13NO4	186.077	187.084	186.077	-0.105191
2.31653e+06	C11H8O3	187.04	188.047	187.04	-0.0486425
2.62758e+06	C8H12O5	187.061	188.068	187.061	-0.167636
3007907	C12H12O2	187.076	188.084	187.076	-0.0774435
1.76602e+07	C9H16O4	187.098	188.105	187.098	-0.151755
3.403e+06	C10H20O3	187.134	188.141	187.134	-0.189032
1043162	C11H11NO2	188.072	189.079	188.072	0.096732
1205659	C8H15NO4	188.093	189.1	188.093	-0.214119
1.47037e+06	C10H6O4	189.019	190.027	189.019	-0.0217795
4.31677e+06	C7H10O6	189.04	190.048	189.04	-0.0564001
10033934	C11H10O3	189.056	190.063	189.056	-0.0523903
835919	C10H10N2O2	189.067	190.074	189.067	0.12756
1.08543e+06	C8H14O5	189.077	190.084	189.077	0.129745
5.27831e+06	C12H14O2	189.092	190.099	189.092	-0.145062
1326908	C9H18O4	189.113	190.121	189.113	0.254805
1.09931e+06	C9H5NO4	190.015	191.022	190.015	0.065004
4.85229e+06	C10H9NO3	190.051	191.058	190.051	-0.150224
938521	C11H13NO2	190.087	191.095	190.087	-0.133548
9.56709e+06	C10H8O4	191.035	192.042	191.035	-0.136163
15246537	C7H12O6	191.056	192.063	191.056	-0.0647134
1.24701e+07	C11H12O3	191.071	192.079	191.071	-0.154457
1.24438e+06	C10H12N2O2	191.083	192.09	191.083	-0.229395
1.27664e+07	C12H16O2	191.108	192.115	191.108	-0.065516
2282960	C10H11NO3	192.067	193.074	192.067	-0.137833
2.74042e+07	C10H10O4	193.051	194.058	193.051	-0.0652353
1.26071e+06	C9H10N2O3	193.062	194.069	193.062	-0.0461489
1925333	C7H14O6	193.072	194.079	193.072	-0.0548202
7.78935e+06	C11H14O3	193.087	194.094	193.087	-0.154452
1.09528e+06	C10H14N2O2	193.098	194.105	193.098	-0.155456
2.41767e+06	C12H18O2	193.123	194.131	193.123	-0.0715857
1.1625e+06	C11H18N2O	193.135	194.142	193.135	0.0798712
1.84457e+06	C9H9NO4	194.046	195.053	194.046	-0.202527
1.75211e+06	C10H13NO3	194.082	195.09	194.082	-0.115959
5.17116e+06	C9H8O5	195.03	196.037	195.03	-0.0293364
3.97592e+07	C10H12O4	195.066	196.074	195.066	-0.116639
1217030	C9H12N2O3	195.077	196.085	195.078	-0.164044
5.44201e+06	C11H16O3	195.103	196.11	195.103	-0.0397153
1.68176e+06	C10H16N2O2	195.114	196.121	195.114	-0.152381
9.2408e+06	C12H20O2	195.139	196.146	195.139	-0.0979236
2.55583e+06	C9H11NO4	196.062	197.069	196.062	0.030883
1018633	C10H15NO3	196.098	197.105	196.098	-0.168604
6.96745e+07	C9H10O5	197.046	198.053	197.046	-0.0654441
1.88737e+06	C13H10O2	197.061	198.068	197.061	-0.0267592
5.64656e+06	C10H14O4	197.082	198.089	197.082	-0.159424
6.41567e+06	C11H18O3	197.118	198.126	197.118	-0.0999313
19378316	C12H22O2	197.155	198.162	197.155	-0.08285
1.44506e+06	C8H9NO5	198.041	199.048	198.041	-0.216558
2.34002e+06	C9H13NO4	198.077	199.084	198.077	-0.106107
1419274	C10H17NO3	198.114	199.121	198.114	-0.184024
1.36077e+06	C12H8O3	199.04	200.047	199.04	-0.197412
3.7426e+06	C9H12O5	199.061	200.068	199.061	-0.060838
1.6555e+06	C8H12N2O4	199.072	200.08	199.072	-0.0803101
4.76037e+06	C13H12O2	199.076	200.084	199.076	-0.0470329
8.54994e+06	C10H16O4	199.098	200.105	199.098	-0.0839087
22625162	C11H20O3	199.134	200.141	199.134	-0.129455
21046156	C12H24O2	199.17	200.178	199.17	-0.0675804
912966	C8H11NO5	200.056	201.064	200.056	-0.0761743
1.28127e+06	C12H11NO2	200.072	201.079	200.072	0.111625
4183133	C9H15NO4	200.093	201.1	200.093	-0.0787402
1.0751e+06	C10H19NO3	200.129	201.136	200.129	-0.147429
889347	C11H6O4	201.019	202.027	201.019	-0.0974294
1953668	C8H10O6	201.04	202.048	201.04	0.032352
7353818	C12H10O3	201.056	202.063	201.056	-0.0514795
1.43529e+06	C11H10N2O2	201.067	202.074	201.067	-0.10936
2.89473e+06	C9H14O5	201.077	202.084	201.077	-0.0741381
4.45223e+06	C13H14O2	201.092	202.099	201.092	-0.101044
27298098	C10H18O4	201.113	202.12	201.113	-0.120725
3.35382e+06	C11H22O3	201.15	202.157	201.15	-0.175209
2015192	C11H9NO3	202.051	203.058	202.051	-0.282905
2.70917e+06	C8H13NO5	202.072	203.079	202.072	-0.0306592
1.19309e+06	C12H13NO2	202.087	203.095	202.087	-0.192349
2854661	C9H17NO4	202.108	203.116	202.108	-0.0839178
5708843	C11H8O4	203.035	204.042	203.035	-0.0337856
1.6316e+06	C10H8N2O3	203.046	204.053	203.046	0.00200752
11814614	C8H12O6	203.056	204.063	203.056	-0.0405449
1.38469e+07	C12H12O3	203.071	204.079	203.071	-0.062782
1435266	C11H12N2O2	203.083	204.09	203.083	-0.178398
7617923	C13H16O2	203.108	204.115	203.108	-0.0804999
935300	C10H20O4	203.129	204.136	203.129	0.0817529
1.86637e+06	C10H7NO4	204.03	205.037	204.03	-0.167471
5839530	C11H11NO3	204.067	205.074	204.067	-0.0904874
928843	C12H15NO2	204.103	205.11	204.103	0.0449739
1447504	C10H6O5	205.014	206.021	205.014	-0.153796
3.80906e+06	C7H10O7	205.035	206.043	205.035	-0.178435
14574375	C11H10O4	205.051	206.058	205.051	0.0363778
1.41534e+06	C10H10N2O3	205.062	206.069	205.062	-0.18004
9.21886e+06	C8H14O6	205.072	206.079	205.072	-0.0455364
12058067	C12H14O3	205.087	206.094	205.087	0.00862302
2.65514e+06	C11H14N2O2	205.098	206.106	205.098	-0.00640209
2.22059e+07	C13H18O2	205.123	206.131	205.123	-0.00117218
2.83413e+06	C10H9NO4	206.046	207.053	206.046	-0.0939285
2702374	C11H13NO3	206.082	207.09	206.082	0.0634171
1.44381e+06	C10H13N3O2	206.094	207.101	206.094	0.059567
897746	C12H17NO2	206.119	207.126	206.119	-0.146219
3.6197e+06	C10H8O5	207.03	208.037	207.03	-0.0225713
3.02393e+07	C7H12O7	207.051	208.058	207.051	-0.123406
35856932	C11H12O4	207.066	208.074	207.066	-0.0553383
1.666e+06	C10H12N2O3	207.077	208.085	207.078	-0.0990514
7.90822e+06	C12H16O3	207.103	208.11	207.103	-0.0366787
1.82331e+06	C11H16N2O2	207.114	208.121	207.114	0.0282053
3.84021e+06	C13H20O2	207.139	208.146	207.139	-0.012741
1.59618e+06	C12H20N2O	207.15	208.158	207.15	-0.0348229
4.56601e+06	C10H11NO4	208.062	209.069	208.062	-0.0825497
2.03007e+06	C11H15NO3	208.098	209.105	208.098	-0.159142
1.10111e+06	C10H15N3O2	208.109	209.116	208.109	-0.0127871
4.52893e+06	C9H6O6	209.009	210.016	209.009	-0.00279623
16055242	C10H10O5	209.046	210.053	209.046	-0.0162151
1.08712e+06	C9H10N2O4	209.057	210.064	209.057	-0.18329
28532684	C11H14O4	209.082	210.089	209.082	-0.0405771
6232866	C10H14N2O3	209.093	210.1	209.093	-0.0515062
11785507	C12H18O3	209.118	210.126	209.118	-0.0725451
2.32102e+06	C11H18N2O2	209.13	210.137	209.13	-0.144383
1.00811e+07	C13H22O2	209.155	210.162	209.155	-0.0835658
1.2101e+06	C9H9NO5	210.041	211.048	210.041	0.00639589
2793974	C10H13NO4	210.077	211.084	210.077	-0.0377523
1.24733e+06	C11H17NO3	210.114	211.121	210.114	0.134105
2.67007e+06	C9H8O6	211.025	212.032	211.025	-0.0971439
1.56673e+06	C13H8O3	211.04	212.047	211.04	0.165829
2.94189e+07	C10H12O5	211.061	212.068	211.061	-0.125508
1597728	C9H12N2O4	211.072	212.08	211.072	-0.132559
3061707	C14H12O2	211.076	212.084	211.076	-0.111065
1.05061e+06	C13H12N2O	211.088	212.095	211.088	-0.293981
8260812	C11H16O4	211.098	212.105	211.098	-0.0760717
933388	C10H16N2O3	211.109	212.116	211.109	0.0870662
9.00338e+06	C12H20O3	211.134	212.141	211.134	-0.0587059
9770191	C13H24O2	211.17	212.178	211.17	-0.0248505
1.29345e+06	C9H11NO5	212.056	213.064	212.056	-0.133108
6.7752e+06	C10H15NO4	212.093	213.1	212.093	-0.123319
779320	C9H15N3O3	212.104	213.111	212.104	0.0207593
3743566	C11H19NO3	212.129	213.136	212.129	-0.0398715
2829985	C9H10O6	213.04	214.048	213.04	0.0457468
3.56791e+06	C13H10O3	213.056	214.063	213.056	-0.0109629
899351	C12H10N2O2	213.067	214.074	213.067	-0.106241
4296824	C10H14O5	213.077	214.084	213.077	-0.140257
3.2747e+06	C9H14N2O4	213.088	214.095	213.088	-0.127156
5.07532e+06	C14H14O2	213.092	214.099	213.092	-0.0301987
10404815	C11H18O4	213.113	214.12	213.113	-0.0763381
2.06003e+07	C12H22O3	213.15	214.157	213.15	-0.0264494
3.08795e+06	C13H26O2	213.186	214.193	213.186	0.0318259
1.27978e+06	C9H13NO5	214.072	215.079	214.072	-0.323466
1224400	C13H13NO2	214.087	215.095	214.087	0.255191
3796988	C10H17NO4	214.108	215.116	214.108	-0.0957144
2.79688e+06	C11H21NO3	214.145	215.152	214.145	-0.0604616
3.74532e+06	C12H8O4	215.035	216.042	215.035	-0.0223953
911548	C11H8N2O3	215.046	216.054	215.046	0.152578
3.38666e+06	C9H12O6	215.056	216.063	215.056	0.00870871
10881576	C13H12O3	215.071	216.079	215.071	-0.0423786
1.25544e+06	C12H12N2O2	215.083	216.09	215.083	-0.0613345
2.84902e+06	C10H16O5	215.092	216.1	215.092	-0.0820785
5174314	C14H16O2	215.108	216.115	215.108	-0.079013
14581291	C11H20O4	215.129	216.136	215.129	-0.0275563
20461442	C12H24O3	215.165	216.173	215.165	-0.0632582
2749015	C12H11NO3	216.067	217.074	216.067	0.0948928
874904	C9H15NO5	216.088	217.095	216.088	0.143341
1031982	C13H15NO2	216.103	217.11	216.103	-0.0139101
1256111	C10H19NO4	216.124	217.131	216.124	-0.116059
4.44566e+06	C8H10O7	217.035	218.043	217.035	-0.0275632
11423196	C12H10O4	217.051	218.058	217.051	0.00436256
1954567	C11H10N2O3	217.062	218.069	217.062	0.00988049
4620424	C9H14O6	217.072	218.079	217.072	-0.173463
1.3781e+07	C13H14O3	217.087	218.094	217.087	-0.0892618
1.22646e+06	C12H14N2O2	217.098	218.106	217.098	0.0826932
1.33524e+06	C10H18O5	217.108	218.115	217.108	-0.177188
10215221	C14H18O2	217.123	218.131	217.123	-0.0719122
972811	C11H22O4	217.145	218.152	217.145	-0.0974839
3369571	C11H9NO4	218.046	219.053	218.046	-0.0469878
5870352	C12H13NO3	218.082	219.09	218.082	-0.0721696
1.07884e+06	C11H13N3O2	218.094	219.101	218.094	0.0807469
5138496	C11H8O5	219.03	220.037	219.03	-0.0906224
10668097	C8H12O7	219.051	220.058	219.051	-0.0237225
1.90994e+07	C12H12O4	219.066	220.074	219.066	-0.0179898
2.2847e+06	C11H12N2O3	219.078	220.085	219.078	0.0324614
2.03488e+06	C9H16O6	219.087	220.095	219.087	-0.157837
10685166	C13H16O3	219.103	220.11	219.103	-0.106664
2.29741e+06	C12H16N2O2	219.114	220.121	219.114	0.0164704
2.45314e+07	C14H20O2	219.139	220.146	219.139	0.00592046
4.51451e+06	C11H11NO4	220.062	221.069	220.062	-0.0497727
2.39581e+06	C12H15NO3	220.098	221.105	220.098	-0.108645
2.48669e+06	C11H15N3O2	220.109	221.116	220.109	-0.0330986
1.03223e+06	C13H19NO2	220.134	221.142	220.134	0.257117
12947628	C11H10O5	221.046	222.053	221.046	-0.105609
1.24299e+06	C10H10N2O4	221.057	222.064	221.057	-0.292021
3.91439e+07	C8H14O7	221.067	222.074	221.067	-0.0186005
2.08905e+07	C12H14O4	221.082	222.089	221.082	0.00959322
2.91516e+06	C11H14N2O3	221.093	222.1	221.093	-0.00570061
9.49436e+06	C13H18O3	221.118	222.126	221.118	-0.0278591
1.68722e+06	C12H18N2O2	221.13	222.137	221.13	0.0185251
5.74934e+06	C14H22O2	221.155	222.162	221.155	-0.0112846
1.86395e+06	C10H9NO5	222.041	223.048	222.041	-0.10937
3.3604e+06	C11H13NO4	222.077	223.084	222.077	-0.0117156
1.48055e+06	C12H17NO3	222.114	223.121	222.114	-0.170456
1.12177e+06	C11H17N3O2	222.125	223.132	222.125	-0.043602
2.24562e+06	C10H8O6	223.025	224.032	223.025	-0.0399151
3.09589e+07	C11H12O5	223.061	224.068	223.061	-0.0257111
1.58109e+06	C10H12N2O4	223.072	224.08	223.072	-0.0872801
1.32724e+06	C15H12O2	223.076	224.084	223.076	-0.0481953
14271777	C12H16O4	223.098	224.105	223.098	-0.0521176
6.79436e+06	C11H16N2O3	223.109	224.116	223.109	0.0380317
11982798	C13H20O3	223.134	224.141	223.134	-0.121346
942116	C12H20N2O2	223.145	224.152	223.145	-0.0691282
1.1493e+07	C14H24O2	223.17	224.178	223.17	-0.0143519
2656048	C10H11NO5	224.056	225.064	224.056	-0.0337912
3.59945e+06	C11H15NO4	224.093	225.1	224.093	-0.0694089
1088563	C10H15N3O3	224.104	225.111	224.104	0.0931956
1.15871e+06	C12H19NO3	224.129	225.136	224.129	-0.116119
8.44107e+06	C10H10O6	225.04	226.048	225.04	-0.0573004
2507033	C14H10O3	225.056	226.063	225.056	0.0106546
1.44176e+07	C11H14O5	225.077	226.084	225.077	-0.0746245
5073819	C10H14N2O4	225.088	226.095	225.088	-0.0759329
4.2012e+06	C15H14O2	225.092	226.099	225.092	-0.103097
8.11083e+06	C12H18O4	225.113	226.121	225.113	-0.00349455
1.08472e+06	C11H18N2O3	225.124	226.132	225.124	0.098231
1.07661e+07	C13H22O3	225.15	226.157	225.15	-0.0225904
1.08214e+07	C14H26O2	225.186	226.193	225.186	-0.120816
1244654	C13H9NO3	226.051	227.058	226.051	-0.0107264
1.85323e+06	C10H13NO5	226.072	227.079	226.072	-0.181503
832625	C14H13NO2	226.087	227.095	226.087	-0.0605663
3.33675e+06	C11H17NO4	226.108	227.116	226.108	-0.0934955
1.16361e+06	C10H17N3O3	226.12	227.127	226.12	-0.0164268
5.15487e+06	C12H21NO3	226.145	227.152	226.145	-0.00683723
1.04209e+06	C9H8O7	227.02	228.027	227.02	-0.332611
1.82283e+06	C13H8O4	227.035	228.042	227.035	-0.111747
6.20649e+06	C10H12O6	227.056	228.063	227.056	-0.0502623
5220722	C14H12O3	227.071	228.079	227.071	-0.0399062
1057032	C13H12N2O2	227.083	228.09	227.083	-0.308205
5.48637e+06	C11H16O5	227.092	228.1	227.092	-0.0428838
6469151	C10H16N2O4	227.104	228.111	227.104	-0.084075
7.31242e+06	C15H16O2	227.108	228.115	227.108	-0.0110494
1.29944e+07	C12H20O4	227.129	228.136	227.129	-0.0363842
1.85711e+07	C13H24O3	227.165	228.173	227.165	-0.105268
5.00202e+06	C14H28O2	227.202	228.209	227.202	-0.0290879
2107873	C13H11NO3	228.067	229.074	228.067	-0.150807
1.49424e+06	C10H15NO5	228.088	229.095	228.088	0.0326244
833273	C14H15NO2	228.103	229.11	228.103	0.0913767
6109968	C11H19NO4	228.124	229.131	228.124	-0.0770068
3.24627e+06	C12H23NO3	228.16	229.168	228.161	-0.173949
1302246	C9H10O7	229.035	230.043	229.035	-0.223674
6614013	C13H10O4	229.051	230.058	229.051	-0.115159
1211688	C12H10N2O3	229.062	230.069	229.062	0.0730649
3.62206e+06	C10H14O6	229.072	230.079	229.072	-0.06421
1.07452e+07	C14H14O3	229.087	230.094	229.087	-0.0900158
1.28533e+06	C13H14N2O2	229.098	230.106	229.098	-0.0278515
2.65156e+06	C11H18O5	229.108	230.115	229.108	-0.0186522
1.01076e+07	C15H18O2	229.123	230.131	229.123	-0.0101286
1.25157e+07	C12H22O4	229.145	230.152	229.145	-0.0122134
7211697	C13H26O3	229.181	230.188	229.181	-0.0692029
1.478e+06	C12H9NO4	230.046	231.053	230.046	0.117127
1031517	C9H13NO6	230.067	231.074	230.067	-0.0788383
3071817	C13H13NO3	230.082	231.09	230.082	-0.0474113
911478	C14H17NO2	230.119	231.126	230.119	-0.0704163
1.41623e+06	C11H21NO4	230.14	231.147	230.14	-0.1456
2.47255e+06	C12H8O5	231.03	232.037	231.03	-0.0714753
4.62547e+06	C9H12O7	231.051	232.058	231.051	-0.104564
1.84915e+07	C13H12O4	231.066	232.074	231.066	-0.0917972
1.78204e+06	C12H12N2O3	231.078	232.085	231.078	0.00646152
2.9293e+06	C10H16O6	231.087	232.095	231.087	-0.0856708
1.07675e+07	C14H16O3	231.103	232.11	231.103	-0.081093
2013848	C11H20O5	231.124	232.131	231.124	-0.00604194
1.53772e+07	C15H20O2	231.139	232.146	231.139	-0.0630691
1172187	C12H24O4	231.16	232.168	231.16	0.194164
3.96174e+06	C12H11NO4	232.062	233.069	232.062	-0.0890202
3655141	C13H15NO3	232.098	233.105	232.098	-0.136705
1.22176e+06	C12H15N3O2	232.109	233.116	232.109	-0.148266
8.89306e+06	C12H10O5	233.046	234.053	233.046	0.0077106
1.3242e+07	C9H14O7	233.067	234.074	233.067	-0.078075
2.03653e+07	C13H14O4	233.082	234.089	233.082	-0.0316721
2.27338e+06	C12H14N2O3	233.093	234.1	233.093	-0.0346464
1.27886e+06	C10H18O6	233.103	234.11	233.103	-0.296843
10141495	C14H18O3	233.118	234.126	233.118	-0.0266219
1.56059e+06	C13H18N2O2	233.13	234.137	233.13	-0.0757229
18288613	C15H22O2	233.155	234.162	233.155	-0.0574459
1.87345e+06	C11H9NO5	234.041	235.048	234.041	0.000257651
5.19967e+06	C12H13NO4	234.077	235.084	234.077	0.030805
2084874	C13H17NO3	234.114	235.121	234.114	0.0609176
3.12351e+06	C12H17N3O2	234.125	235.132	234.125	-0.0840959
894712	C14H21NO2	234.15	235.157	234.15	0.0786887
2630061	C11H8O6	235.025	236.032	235.025	0.0847897
1.06616e+06	C8H12O8	235.046	236.053	235.046	0.0208981
14482224	C12H12O5	235.061	236.068	235.061	0.066482
1882801	C11H12N2O4	235.072	236.08	235.072	0.0499732
5.26435e+06	C9H16O7	235.082	236.09	235.082	-0.102866
14568243	C13H16O4	235.098	236.105	235.098	0.027003
2797364	C12H16N2O3	235.109	236.116	235.109	-0.0271947
11762486	C14H20O3	235.134	236.141	235.134	0.0256489
1.18474e+06	C13H20N2O2	235.145	236.152	235.145	0.0544568
4.45164e+06	C15H24O2	235.17	236.178	235.17	-0.0536122
3.28171e+06	C11H11NO5	236.056	237.064	236.056	-0.0162395
3.31056e+06	C12H15NO4	236.093	237.1	236.093	-0.0500573
1.23263e+06	C13H19NO3	236.129	237.136	236.129	-0.15724
1.81996e+06	C12H19N3O2	236.14	237.148	236.14	0.0257897
6345012	C11H10O6	237.04	238.048	237.04	0.0218558
1.14836e+06	C15H10O3	237.056	238.063	237.056	0.192655
4.01917e+06	C8H14O8	237.062	238.069	237.062	-0.00494521
16757388	C12H14O5	237.077	238.084	237.077	0.0251337
2.49243e+06	C11H14N2O4	237.088	238.095	237.088	-0.0701933
10808122	C13H18O4	237.113	238.121	237.113	0.0166519
4016358	C12H18N2O3	237.124	238.132	237.124	-0.0139901
12412904	C14H22O3	237.15	238.157	237.15	0.011112
3.33237e+06	C15H26O2	237.186	238.193	237.186	-0.103581
4212455	C11H13NO5	238.072	239.079	238.072	-0.0153095
3.07223e+06	C12H17NO4	238.108	239.116	238.108	-0.0630613
1.4124e+06	C11H17N3O3	238.12	239.127	238.12	-0.157973
1.0438e+06	C14H25NO2	238.181	239.189	238.181	0.266666
1.23334e+06	C14H8O4	239.035	240.042	239.035	-0.0538556
1.4757e+07	C11H12O6	239.056	240.063	239.056	-0.052518
2.95516e+06	C15H12O3	239.071	240.079	239.071	-0.0572579
8375110	C12H16O5	239.092	240.1	239.092	-0.0392604
3.51401e+06	C11H16N2O4	239.104	240.111	239.104	-0.0900545
3.03521e+06	C16H16O2	239.108	240.115	239.108	0.0201355
8478708	C13H20O4	239.129	240.136	239.129	0.010639
1.13418e+06	C12H20N2O3	239.14	240.147	239.14	-0.00059072
1.82492e+07	C14H24O3	239.165	240.173	239.165	0.00181546
1.79178e+06	C15H28O2	239.202	240.209	239.202	0.0725087
1.13597e+06	C10H11NO6	240.051	241.059	240.051	-0.00311863
1.78871e+06	C14H11NO3	240.067	241.074	240.067	-0.0659156
1651663	C11H15NO5	240.088	241.095	240.088	0.0855656
1.29244e+06	C11H19N3O3	240.135	241.143	240.135	-0.0123827
2.90159e+06	C10H10O7	241.035	242.043	241.035	0.0851121
4.16111e+06	C14H10O4	241.051	242.058	241.051	-0.0365119
944706	C13H10N2O3	241.062	242.069	241.062	-0.0236901
7.32194e+06	C11H14O6	241.072	242.079	241.072	-0.0748434
1122223	C10H14N2O5	241.083	242.09	241.083	-0.254511
5530885	C15H14O3	241.087	242.094	241.087	-0.0989563
915377	C14H14N2O2	241.098	242.106	241.098	0.128236
4.2677e+06	C12H18O5	241.108	242.115	241.108	-0.0583886
7.60304e+06	C11H18N2O4	241.119	242.127	241.119	-0.0571331
3.29533e+06	C16H18O2	241.123	242.131	241.123	-0.018071
1.48258e+07	C13H22O4	241.145	242.152	241.145	-0.0642389
4.23704e+07	C14H26O3	241.181	242.188	241.181	-0.0804099
1905212	C15H30O2	241.217	242.225	241.217	-0.121759
971875	C13H9NO4	242.046	243.053	242.046	0.0597313
1085541	C10H13NO6	242.067	243.074	242.067	0.0692704
2271036	C14H13NO3	242.082	243.09	242.082	-0.0477227
1.09118e+06	C11H17NO5	242.103	243.111	242.103	-0.108925
5.43038e+06	C12H21NO4	242.14	243.147	242.14	-0.0703265
2697840	C13H25NO3	242.176	243.183	242.176	-0.0132347
1.62115e+06	C13H8O5	243.03	244.037	243.03	0.0785553
3754610	C10H12O7	243.051	244.058	243.051	0.0278228
11873481	C14H12O4	243.066	244.074	243.066	-0.0669813
1768181	C13H12N2O3	243.078	244.085	243.078	0.0747895
3.234e+06	C11H16O6	243.087	244.095	243.087	-0.0148647
8768717	C15H16O3	243.103	244.11	243.103	-0.0359147
1.53646e+06	C14H16N2O2	243.114	244.121	243.114	0.00342536
3869391	C12H20O5	243.124	244.131	243.124	-0.0587683
4.5617e+06	C16H20O2	243.139	244.146	243.139	-0.0646576
12995453	C13H24O4	243.16	244.167	243.16	-0.0563791
9.76297e+07	C14H28O3	243.197	244.204	243.197	-0.0257355
2.56662e+06	C13H11NO4	244.062	245.069	244.062	-0.110551
1.11883e+06	C10H15NO6	244.083	245.09	244.083	-0.217767
2.46981e+06	C14H15NO3	244.098	245.105	244.098	-0.0400288
848905	C11H19NO5	244.119	245.126	244.119	-0.155802
2.05923e+06	C12H23NO4	244.155	245.163	244.155	0.158221
5.23782e+06	C13H10O5	245.046	246.053	245.046	-0.0460875
5.04856e+06	C10H14O7	245.067	246.074	245.067	-0.0407194
2.44494e+07	C14H14O4	245.082	246.089	245.082	0.0143902
1.88005e+06	C13H14N2O3	245.093	246.1	245.093	-0.024199
2.1183e+06	C11H18O6	245.103	246.11	245.103	-0.016004
9718171	C15H18O3	245.118	246.126	245.118	0.0273133
2.95013e+06	C12H22O5	245.139	246.147	245.139	0.111894
8660895	C16H22O2	245.155	246.162	245.155	0.0178895
1057825	C13H26O4	245.176	246.183	245.176	-0.0701766
1.51253e+06	C12H9NO5	246.041	247.048	246.041	-0.0966778
5.3318e+06	C13H13NO4	246.077	247.084	246.077	0.0327707
921878	C12H13N3O3	246.088	247.096	246.088	-0.254151
6.32781e+06	C14H17NO3	246.114	247.121	246.114	-0.0587633
1123887	C13H17N3O2	246.125	247.132	246.125	-0.144936
2231993	C12H8O6	247.025	248.032	247.025	-0.0654413
1.84462e+06	C9H12O8	247.046	248.053	247.046	-0.237496
1.40704e+07	C13H12O5	247.061	248.068	247.061	0.0215653
1.96196e+06	C12H12N2O4	247.072	248.08	247.072	-0.206978
5.12744e+06	C10H16O7	247.082	248.09	247.082	-0.0275318
1.7381e+07	C14H16O4	247.098	248.105	247.098	0.0275323
2.26562e+06	C13H16N2O3	247.109	248.116	247.109	-0.115131
19344666	C15H20O3	247.134	248.141	247.134	0.00851178
1.58428e+06	C14H20N2O2	247.145	248.152	247.145	-0.068041
9.67726e+06	C16H24O2	247.17	248.178	247.17	-0.0544233
3.35842e+06	C12H11NO5	248.056	249.064	248.056	0.0341501
4437121	C13H15NO4	248.093	249.1	248.093	-0.0699045
2106757	C14H19NO3	248.129	249.136	248.129	-0.0390629
2929201	C13H19N3O2	248.14	249.148	248.14	-0.0209862
6.66331e+06	C12H10O6	249.04	250.048	249.04	0.0162292
5.0105e+06	C9H14O8	249.062	250.069	249.062	-0.0448754
1.66371e+07	C13H14O5	249.077	250.084	249.077	0.0785308
2.06774e+06	C12H14N2O4	249.088	250.095	249.088	-0.137777
1.71962e+06	C10H18O7	249.098	250.105	249.098	0.150973
1.19417e+07	C14H18O4	249.113	250.121	249.113	-0.00791406
2.21562e+06	C13H18N2O3	249.124	250.132	249.124	0.0576651
1.43054e+07	C15H22O3	249.15	250.157	249.15	-0.0499616
1263733	C14H22N2O2	249.161	250.168	249.161	-0.0907186
3.74263e+06	C16H26O2	249.186	250.193	249.186	0.0486942
3.63324e+06	C12H13NO5	250.072	251.079	250.072	-0.135435
862107	C11H13N3O4	250.083	251.091	250.083	-0.083641
2.51837e+06	C13H17NO4	250.108	251.116	250.108	-0.0498718
1148532	C12H17N3O3	250.12	251.127	250.12	-0.211527
2.08722e+06	C14H21NO3	250.145	251.152	250.145	-0.0387907
1360760	C13H21N3O2	250.156	251.163	250.156	-0.080183
1560848	C15H25NO2	250.181	251.189	250.181	0.0407616
9.75226e+06	C12H12O6	251.056	252.063	251.056	-0.0220273
1.37635e+06	C16H12O3	251.071	252.079	251.071	0.176568
3381534	C9H16O8	251.077	252.084	251.077	-0.100491
1.61277e+07	C13H16O5	251.092	252.1	251.092	-0.0363787
2.09864e+06	C12H16N2O4	251.104	252.111	251.104	-0.0296208
1.15784e+06	C17H16O2	251.108	252.115	251.108	-0.207087
1.04894e+07	C14H20O4	251.129	252.136	251.129	0.090071
3960016	C13H20N2O3	251.14	252.147	251.14	-0.0848174
1.36667e+07	C15H24O3	251.165	252.173	251.165	-0.0226377
3328471	C16H28O2	251.202	252.209	251.202	-0.0603761
1242166	C11H11NO6	252.051	253.059	252.051	-0.0545186
2403514	C12H15NO5	252.088	253.095	252.088	0.0228563
1.96435e+06	C13H19NO4	252.124	253.131	252.124	-0.0301581
1932949	C12H19N3O3	252.135	253.143	252.135	0.0749355
3.00023e+06	C11H10O7	253.035	254.043	253.035	0.0490316
1.92017e+06	C15H10O4	253.051	254.058	253.051	6.83691e-05
867112	C14H10N2O3	253.062	254.069	253.062	0.141382
1.25798e+07	C12H14O6	253.072	254.079	253.072	0.0217938
1.11051e+06	C11H14N2O5	253.083	254.09	253.083	-0.1612
3.38739e+06	C16H14O3	253.087	254.094	253.087	-0.0369997
6.09681e+06	C13H18O5	253.108	254.115	253.108	-0.0687933
4262234	C12H18N2O4	253.119	254.127	253.119	0.00834979
2.39322e+06	C17H18O2	253.123	254.131	253.123	0.0805877
9581831	C14H22O4	253.145	254.152	253.145	0.047215
2.30037e+07	C15H26O3	253.181	254.188	253.181	-0.0244661
1.55061e+06	C16H30O2	253.217	254.225	253.217	-0.00958901
2.16912e+06	C11H13NO6	254.067	255.074	254.067	0.134836
1813149	C15H13NO3	254.082	255.09	254.082	-0.0613335
1.1848e+06	C12H17NO5	254.103	255.111	254.103	-0.094569
1075598	C13H21NO4	254.14	255.147	254.14	-0.0671939
2.23423e+06	C12H21N3O3	254.151	255.158	254.151	0.00336655
1071669	C14H8O5	255.03	256.037	255.03	-0.0862149
9.98397e+06	C11H12O7	255.051	256.058	255.051	-0.0006024
5900601	C15H12O4	255.066	256.074	255.066	0.0789109
2.93092e+06	C14H12N2O3	255.077	256.085	255.078	-0.108517
4.61437e+06	C12H16O6	255.087	256.095	255.087	-0.00692332
1.12089e+06	C11H16N2O5	255.099	256.106	255.099	-0.0100337
4.80424e+06	C16H16O3	255.103	256.11	255.103	-0.0761851
3.62298e+06	C13H20O5	255.124	256.131	255.124	0.0101831
7980353	C12H20N2O4	255.135	256.142	255.135	0.0211271
2856001	C17H20O2	255.139	256.146	255.139	0.0678106
1.80778e+07	C14H24O4	255.16	256.167	255.16	0.0600756
35939144	C15H28O3	255.197	256.204	255.197	-0.0672486
9951052	C16H32O2	255.233	256.24	255.233	0.0306426
1.70223e+06	C14H11NO4	256.062	257.069	256.062	0.0220286
1701423	C11H15NO6	256.083	257.09	256.083	-0.00512332
1.9724e+06	C15H15NO3	256.098	257.105	256.098	-0.118457
910963	C12H19NO5	256.119	257.126	256.119	0.037196
1.11901e+06	C10H10O8	257.03	258.038	257.03	-0.0974503
3.84703e+06	C14H10O5	257.046	258.053	257.046	-0.00304044
6.64955e+06	C11H14O7	257.067	258.074	257.067	-0.0122624
12744398	C15H14O4	257.082	258.089	257.082	0.015098
2.30139e+06	C14H14N2O3	257.093	258.1	257.093	-0.138706
1.46262e+07	C12H18O6	257.103	258.11	257.103	0.0244725
5.77045e+06	C16H18O3	257.118	258.126	257.118	-0.0539355
1.24113e+06	C15H18N2O2	257.13	258.137	257.13	0.0541619
4231381	C13H22O5	257.139	258.147	257.139	-0.059277
5.0784e+06	C17H22O2	257.155	258.162	257.155	0.0730513
28109188	C14H26O4	257.176	258.183	257.176	0.0347778
1.16696e+07	C15H30O3	257.212	258.219	257.212	-0.0497241
3.38652e+06	C14H13NO4	258.077	259.084	258.077	0.118311
1.7529e+06	C15H17NO3	258.114	259.121	258.114	-0.136486
793398	C16H21NO2	258.15	259.157	258.15	-0.0763438
2.86201e+06	C10H12O8	259.046	260.053	259.046	0.0451592
1.17002e+07	C14H12O5	259.061	260.068	259.061	0.00155742
1.37021e+06	C13H12N2O4	259.072	260.08	259.072	-0.191448
3.49971e+06	C11H16O7	259.082	260.09	259.082	-0.0552694
2.16722e+07	C15H16O4	259.098	260.105	259.098	0.00225394
2.01517e+06	C14H16N2O3	259.109	260.116	259.109	-0.153049
2.18118e+06	C12H20O6	259.119	260.126	259.119	0.0100191
7.0454e+06	C16H20O3	259.134	260.141	259.134	-0.0427941
1.52011e+06	C13H24O5	259.155	260.162	259.155	0.0318549
3290394	C17H24O2	259.17	260.178	259.17	0.089357
3.34706e+06	C14H28O4	259.191	260.199	259.191	-0.0427801
2.39373e+06	C13H11NO5	260.056	261.064	260.056	-0.0859525
1.80135e+06	C10H15NO7	260.078	261.085	260.078	-0.016926
4813192	C14H15NO4	260.093	261.1	260.093	0.0622065
1.94488e+06	C13H15N3O3	260.104	261.111	260.104	-0.220038
9752460	C15H19NO3	260.129	261.136	260.129	-0.0550541
957474	C14H19N3O2	260.14	261.148	260.14	-0.223143
4.97621e+06	C13H10O6	261.04	262.048	261.04	0.0290536
1.21066e+06	C12H10N2O5	261.052	262.059	261.052	0.18361
6.15816e+06	C10H14O8	261.062	262.069	261.062	-0.0361225
1.51885e+07	C14H14O5	261.077	262.084	261.077	-0.00917771
2747220	C13H14N2O4	261.088	262.095	261.088	0.0629466
2.68774e+06	C11H18O7	261.098	262.105	261.098	0.0546141
1.49721e+07	C15H18O4	261.113	262.121	261.113	0.0193647
1.9692e+06	C14H18N2O3	261.124	262.132	261.124	-0.083625
1832111	C12H22O6	261.134	262.142	261.134	0.00723221
15860230	C16H22O3	261.15	262.157	261.15	-0.0280095
1175090	C15H22N2O2	261.161	262.168	261.161	-0.168745
2.15638e+06	C17H26O2	261.186	262.193	261.186	0.180929
4.31901e+06	C13H13NO5	262.072	263.079	262.072	-0.0214744
4.46177e+06	C14H17NO4	262.108	263.116	262.108	0.00544157
2.12121e+06	C15H21NO3	262.145	263.152	262.145	-0.112053
1.76217e+06	C14H21N3O2	262.156	263.163	262.156	-0.165614
1.02125e+06	C16H25NO2	262.181	263.189	262.181	0.134862
9.10291e+06	C13H12O6	263.056	264.063	263.056	0.0628753
1.21922e+07	C10H16O8	263.077	264.085	263.077	0.00235927
1.37363e+07	C14H16O5	263.092	264.1	263.092	-0.0299724
2.54987e+06	C13H16N2O4	263.104	264.111	263.104	-0.0280653
1.69282e+07	C15H20O4	263.129	264.136	263.129	0.0540082
1575200	C14H20N2O3	263.14	264.147	263.14	-0.285565
12368974	C16H24O3	263.165	264.173	263.165	0.00320526
984271	C15H24N2O2	263.176	264.184	263.177	-0.0656736
1.11765e+06	C12H11NO6	264.051	265.059	264.051	-0.324989
3.04975e+06	C13H15NO5	264.088	265.095	264.088	0.0616389
945620	C12H15N3O4	264.099	265.106	264.099	-0.583376
2.43791e+06	C14H19NO4	264.124	265.131	264.124	0.0981452
1.15565e+06	C13H19N3O3	264.135	265.143	264.135	-0.409498
4526453	C16H27NO2	264.197	265.204	264.197	0.0561222
5307867	C12H10O7	265.035	266.043	265.035	0.0443969
1.19927e+07	C13H14O6	265.072	266.079	265.072	0.0345488
963061	C12H14N2O5	265.083	266.09	265.083	-0.295403
1.82175e+06	C17H14O3	265.087	266.094	265.087	0.120085
1649164	C10H18O8	265.093	266.1	265.093	-0.0942777
9.90256e+06	C14H18O5	265.108	266.115	265.108	-0.0158806
2.23545e+06	C13H18N2O4	265.119	266.127	265.119	0.0145692
1286032	C18H18O2	265.123	266.131	265.123	-0.403429
12054504	C15H22O4	265.145	266.152	265.145	0.109543
3554708	C14H22N2O3	265.156	266.163	265.156	-0.00353735
2.09479e+07	C16H26O3	265.181	266.188	265.181	-0.0765008
1.88173e+06	C12H13NO6	266.067	267.074	266.067	-0.203507
984538	C16H13NO3	266.082	267.09	266.082	0.0835293
1.91941e+06	C13H17NO5	266.103	267.111	266.103	0.116168
1.19677e+06	C12H17N3O4	266.115	267.122	266.115	-0.155984
1.71363e+06	C14H21NO4	266.14	267.147	266.14	-0.0276588
3.0197e+06	C13H21N3O3	266.151	267.158	266.151	0.456711
1.51607e+06	C16H29NO2	266.213	267.22	266.213	0.0260964
5460005	C12H12O7	267.051	268.058	267.051	-0.0156641
2.92177e+06	C16H12O4	267.066	268.074	267.066	0.0136618
1.21636e+07	C13H16O6	267.087	268.095	267.087	0.0137352
1.27241e+06	C12H16N2O5	267.099	268.106	267.099	0.098788
3.11949e+06	C17H16O3	267.103	268.11	267.103	-0.0472061
5.53596e+06	C14H20O5	267.124	268.131	267.124	0.077811
3.93579e+06	C13H20N2O4	267.135	268.142	267.135	-0.0404006
2712325	C18H20O2	267.139	268.146	267.139	0.0698305
12838109	C15H24O4	267.16	268.167	267.16	-0.0330212
938100	C14H24N2O3	267.171	268.179	267.171	0.124723
68083936	C16H28O3	267.197	268.204	267.197	0.0668372
1296843	C15H11NO4	268.062	269.069	268.062	0.100414
2.12087e+06	C12H15NO6	268.083	269.09	268.083	-0.0778988
1.58301e+06	C16H15NO3	268.098	269.105	268.098	0.0810072
1.11731e+06	C13H19NO5	268.119	269.126	268.119	-0.0222222
983126	C14H23NO4	268.155	269.163	268.155	0.112945
1967277	C13H23N3O3	268.167	269.174	268.167	-0.17868
755948	C11H10O8	269.03	270.038	269.03	0.0800241
2657048	C15H10O5	269.046	270.053	269.046	0.0072977
11316336	C12H14O7	269.067	270.074	269.067	0.0414358
7.70657e+06	C16H14O4	269.082	270.089	269.082	0.0283313
1.36483e+06	C15H14N2O3	269.093	270.1	269.093	-0.19787
3.23186e+06	C13H18O6	269.103	270.11	269.103	-0.036015
1.46094e+06	C12H18N2O5	269.114	270.122	269.114	0.232396
3.78013e+06	C17H18O3	269.118	270.126	269.118	0.138207
4450937	C14H22O5	269.139	270.147	269.139	0.0475785
7.73098e+06	C13H22N2O4	269.151	270.158	269.151	0.0512904
3.57474e+06	C18H22O2	269.155	270.162	269.155	-0.129869
35106600	C15H26O4	269.176	270.183	269.176	0.0260357
140049536	C16H30O3	269.212	270.219	269.212	-0.0450906
2.56851e+06	C15H13NO4	270.077	271.084	270.077	0.0155223
1.18682e+06	C12H17NO6	270.098	271.106	270.098	0.00231584
1.50334e+06	C16H17NO3	270.114	271.121	270.114	0.251139
824670	C14H8O6	271.025	272.032	271.025	0.354661
2.73759e+06	C11H12O8	271.046	272.053	271.046	0.120194
7498766	C15H12O5	271.061	272.068	271.061	-0.0497654
1289103	C14H12N2O4	271.072	272.08	271.072	-0.200442
4.66741e+06	C12H16O7	271.082	272.09	271.082	-0.00926029
12563474	C16H16O4	271.098	272.105	271.098	0.0556462
1.91055e+06	C15H16N2O3	271.109	272.116	271.109	0.0427941
3685397	C13H20O6	271.119	272.126	271.119	-0.0710641
1537473	C12H20N2O5	271.13	272.137	271.13	0.275467
7.62592e+06	C17H20O3	271.134	272.141	271.134	0.0654911
4819055	C14H24O5	271.155	272.162	271.155	0.0714383
1034672	C13H24N2O4	271.166	272.174	271.166	0.211064
6.91237e+06	C18H24O2	271.17	272.178	271.17	-0.0121095
18619080	C15H28O4	271.191	272.199	271.191	0.00265997
3.76375e+07	C16H32O3	271.228	272.235	271.228	-0.0319383
1.46313e+06	C14H11NO5	272.056	273.064	272.056	-0.0596334
1.30548e+06	C11H15NO7	272.078	273.085	272.078	-0.157694
4.59167e+06	C15H15NO4	272.093	273.1	272.093	0.0267209
1.26481e+06	C16H19NO3	272.129	273.137	272.129	0.27451
2883071	C14H10O6	273.04	274.048	273.04	0.0838131
16946092	C11H14O8	273.062	274.069	273.062	-0.0434607
23534510	C15H14O5	273.077	274.084	273.077	0.0735176
1996506	C14H14N2O4	273.088	274.095	273.088	-0.122755
2.17571e+06	C12H18O7	273.098	274.105	273.098	0.0801517
1.66696e+07	C16H18O4	273.113	274.121	273.113	0.0132469
1793972	C15H18N2O3	273.124	274.132	273.124	-0.113323
2.21667e+06	C13H22O6	273.134	274.142	273.134	0.0519849
1.1849e+07	C17H22O3	273.15	274.157	273.15	-0.0134504
2.39033e+06	C14H26O5	273.171	274.178	273.171	0.151844
4.85591e+06	C18H26O2	273.186	274.193	273.186	0.147683
2426259	C15H30O4	273.207	274.214	273.207	0.0445406
3.41337e+06	C14H13NO5	274.072	275.079	274.072	-0.021187
1863892	C11H17NO7	274.093	275.101	274.093	0.00578034
4503254	C15H17NO4	274.108	275.116	274.108	-0.0925058
1.96318e+06	C14H17N3O3	274.12	275.127	274.12	-0.206259
1.0518e+06	C16H21NO3	274.145	275.152	274.145	-0.0584095
8223561	C14H12O6	275.056	276.063	275.056	-0.108869
1.30096e+06	C13H12N2O5	275.067	276.075	275.067	0.0219062
7520417	C11H16O8	275.077	276.084	275.077	-0.146464
1.699e+07	C15H16O5	275.092	276.1	275.092	-0.00389851
4.00119e+06	C14H16N2O4	275.104	276.111	275.104	-0.075962
1.89098e+06	C12H20O7	275.114	276.121	275.114	0.0182597
9.96164e+06	C16H20O4	275.129	276.136	275.129	-0.043812
1.55144e+06	C15H20N2O3	275.14	276.147	275.14	-0.143748
1.45429e+06	C13H24O6	275.15	276.157	275.15	-0.303739
1.16369e+07	C17H24O3	275.165	276.173	275.165	-0.11739
1.84265e+06	C18H28O2	275.202	276.209	275.202	0.0570529
1.03938e+06	C13H11NO6	276.051	277.059	276.051	-0.0446794
4.82179e+06	C14H15NO5	276.088	277.095	276.088	-0.113681
4.5291e+06	C15H19NO4	276.124	277.131	276.124	-0.099311
962998	C14H19N3O3	276.135	277.143	276.135	0.203434
1049017	C16H23NO3	276.161	277.168	276.161	0.19936
1.79076e+06	C15H23N3O2	276.172	277.179	276.172	-0.0824069
2.00766e+07	C14H14O6	277.072	278.079	277.072	-0.00549158
1.40051e+06	C13H14N2O5	277.083	278.09	277.083	-0.175571
5.74044e+06	C11H18O8	277.093	278.1	277.093	-0.0820165
1.11159e+07	C15H18O5	277.108	278.115	277.108	-0.066335
3185389	C14H18N2O4	277.119	278.127	277.119	-0.0271328
1007342	C12H22O7	277.129	278.137	277.129	0.187927
1.19501e+07	C16H22O4	277.144	278.152	277.145	-0.131836
1.28233e+06	C15H22N2O3	277.156	278.163	277.156	0.0687795
6987679	C17H26O3	277.181	278.188	277.181	-0.0157886
2.51609e+06	C18H30O2	277.217	278.225	277.217	-0.027366
2.22606e+06	C13H13NO6	278.067	279.074	278.067	-0.298312
2.94546e+06	C14H17NO5	278.103	279.111	278.103	0.0237435
1346020	C13H17N3O4	278.115	279.122	278.115	-0.253547
2.45139e+06	C15H21NO4	278.14	279.147	278.14	-0.134677
1.2461e+06	C14H21N3O3	278.151	279.158	278.151	-0.174425
7.79225e+06	C13H12O7	279.051	280.058	279.051	-0.0745481
1350998	C17H12O4	279.066	280.074	279.066	0.288789
3.73645e+06	C10H16O9	279.072	280.079	279.072	-0.147671
1.22572e+07	C14H16O6	279.087	280.095	279.087	0.00321494
1.37839e+06	C13H16N2O5	279.099	280.106	279.099	-0.198486
1.72515e+06	C18H16O3	279.103	280.11	279.103	-0.00621002
8.90228e+06	C15H20O5	279.124	280.131	279.124	-0.0207803
1979444	C14H20N2O4	279.135	280.142	279.135	-0.0518264
10958476	C16H24O4	279.16	280.167	279.16	-0.0993795
1.97859e+06	C15H24N2O3	279.171	280.179	279.171	0.0191289
8.77617e+06	C17H28O3	279.197	280.204	279.197	-0.0919495
2.22762e+06	C13H15NO6	280.083	281.09	280.083	-0.0417078
900305	C17H15NO3	280.098	281.105	280.098	0.177287
1.65158e+06	C14H19NO5	280.119	281.126	280.119	-0.175883
1015466	C13H19N3O4	280.13	281.137	280.13	-0.24594
1438765	C15H23NO4	280.155	281.163	280.155	-0.115474
1.54876e+06	C14H23N3O3	280.167	281.174	280.167	0.134918
1135452	C16H27NO3	280.192	281.199	280.192	-0.314684
986004	C12H10O8	281.03	282.038	281.03	0.409418
1.18012e+06	C16H10O5	281.046	282.053	281.046	0.0150025
7.46362e+06	C13H14O7	281.067	282.074	281.067	-0.0856166
3952411	C17H14O4	281.082	282.089	281.082	-0.0144997
1.36131e+06	C10H18O9	281.088	282.095	281.088	-0.0284725
9.05441e+06	C14H18O6	281.103	282.11	281.103	-0.131409
1339700	C13H18N2O5	281.114	282.122	281.114	0.0614292
2579999	C18H18O3	281.118	282.126	281.118	0.039302
6.01876e+06	C15H22O5	281.139	282.147	281.139	-0.0910648
1.82519e+06	C14H22N2O4	281.151	282.158	281.151	0.0202326
2.91656e+06	C19H22O2	281.155	282.162	281.155	0.0300054
2.29129e+07	C16H26O4	281.176	282.183	281.176	-0.0390361
1.60436e+07	C17H30O3	281.212	282.22	281.212	0.0246721
1319865	C12H13NO7	282.062	283.069	282.062	-0.100945
1.5431e+06	C16H13NO4	282.077	283.084	282.077	-0.00499619
1659496	C13H17NO6	282.098	283.106	282.098	-0.153992
1.35806e+06	C17H17NO3	282.114	283.121	282.114	-0.15024
1.00079e+06	C14H21NO5	282.135	283.142	282.135	0.0666882
1.49477e+06	C16H29NO3	282.208	283.215	282.207	0.176328
2.54319e+06	C12H12O8	283.046	284.053	283.046	-0.114418
4.14985e+06	C16H12O5	283.061	284.068	283.061	-0.0649171
7526491	C13H16O7	283.082	284.09	283.082	-0.0518239
8.46567e+06	C17H16O4	283.098	284.105	283.098	-0.0473861
1.13968e+06	C16H16N2O3	283.109	284.116	283.109	-0.164229
2.76677e+06	C14H20O6	283.119	284.126	283.119	-0.125805
2.0059e+06	C13H20N2O5	283.13	284.137	283.13	-0.000147504
3.64076e+06	C18H20O3	283.134	284.141	283.134	0.0760737
4.90378e+06	C15H24O5	283.155	284.162	283.155	-0.144164
1.3595e+06	C14H24N2O4	283.166	284.174	283.166	0.21936
3.05119e+06	C19H24O2	283.17	284.178	283.17	-0.224881
125237352	C16H28O4	283.191	284.199	283.191	-0.0537924
1.25789e+07	C17H32O3	283.228	284.235	283.228	0.0165023
1.09315e+06	C18H36O2	283.264	284.272	283.264	0.0245147
1.14393e+06	C15H11NO5	284.056	285.064	284.056	0.0229245
1.48889e+06	C12H15NO7	284.078	285.085	284.078	0.199776
2680571	C16H15NO4	284.093	285.1	284.093	-0.104478
977662	C13H19NO6	284.114	285.121	284.114	-0.0619683
2489747	C15H10O6	285.04	286.048	285.04	0.0168096
5.78575e+06	C12H14O8	285.062	286.069	285.062	0.00918183
1.03437e+07	C16H14O5	285.077	286.084	285.077	-0.0591201
2.0063e+06	C15H14N2O4	285.088	286.095	285.088	-0.1783
2875375	C13H18O7	285.098	286.105	285.098	0.0272799
11225414	C17H18O4	285.113	286.12	285.113	-0.0972843
1716338	C16H18N2O3	285.124	286.132	285.124	-0.0770016
3.49865e+06	C14H22O6	285.134	286.142	285.134	-0.00320389
1.70828e+06	C13H22N2O5	285.146	286.153	285.146	0.168741
13057354	C18H22O3	285.15	286.157	285.15	-0.0959499
6.66538e+06	C15H26O5	285.171	286.178	285.171	-0.0326317
2.77128e+06	C19H26O2	285.186	286.193	285.186	-0.214465
1.06131e+08	C16H30O4	285.207	286.214	285.207	-0.100135
1.17342e+06	C17H34O3	285.244	286.251	285.244	0.140849
2.55779e+06	C15H13NO5	286.072	287.079	286.072	-0.103586
3094456	C16H17NO4	286.108	287.116	286.108	-0.0876273
879097	C15H17N3O3	286.12	287.127	286.12	-0.3335
973052	C17H21NO3	286.145	287.152	286.145	-0.50141
1.12459e+06	C18H25NO2	286.181	287.188	286.181	-0.166798
6.49373e+06	C15H12O6	287.056	288.063	287.056	-0.138386
1.37983e+07	C12H16O8	287.077	288.085	287.077	-0.0123081
2.97723e+07	C16H16O5	287.092	288.1	287.092	-0.0693709
2384297	C15H16N2O4	287.104	288.111	287.104	0.00908219
1.3847e+06	C13H20O7	287.114	288.121	287.114	0.0393325
1.38508e+07	C17H20O4	287.129	288.136	287.129	-0.0350787
1.27358e+06	C16H20N2O3	287.14	288.147	287.14	0.0673092
3.4092e+06	C14H24O6	287.15	288.157	287.15	-0.110666
9.40958e+06	C18H24O3	287.165	288.173	287.165	0.0307831
2.8507e+06	C15H28O5	287.186	288.194	287.186	-0.173879
25522742	C16H32O4	287.223	288.23	287.223	-0.0528487
1311635	C14H11NO6	288.051	289.059	288.051	-0.106858
4.58972e+06	C15H15NO5	288.088	289.095	288.088	-0.0207886
3.07326e+06	C16H19NO4	288.124	289.131	288.124	-0.0353874
4.221e+06	C15H19N3O3	288.135	289.143	288.135	-0.0806839
1.70095e+06	C14H10O7	289.035	290.043	289.035	0.0182222
3129006	C11H14O9	289.057	290.064	289.057	0.0393138
1.5911e+07	C15H14O6	289.072	290.079	289.072	-0.0635567
1.40523e+06	C14H14N2O5	289.083	290.09	289.083	0.276003
4.1688e+06	C12H18O8	289.093	290.1	289.093	-0.0841716
1.46894e+07	C16H18O5	289.108	290.115	289.108	-0.0512147
3.87329e+06	C15H18N2O4	289.119	290.127	289.119	0.0387564
1.71696e+06	C13H22O7	289.129	290.136	289.129	-0.42442
1.26158e+07	C17H22O4	289.145	290.152	289.145	0.0159231
1675663	C14H26O6	289.166	290.173	289.166	-0.0674136
1.77218e+07	C18H26O3	289.181	290.188	289.181	0.0265291
2.06847e+06	C14H13NO6	290.067	291.074	290.067	-0.0819743
1.97691e+06	C11H17NO8	290.088	291.095	290.088	0.0702782
4.3732e+06	C15H17NO5	290.103	291.111	290.103	-0.101619
789112	C14H17N3O4	290.115	291.122	290.115	0.180406
2.41907e+06	C16H21NO4	290.14	291.147	290.14	-0.109237
979430	C15H21N3O3	290.151	291.158	290.151	0.374705
4.09648e+06	C14H12O7	291.051	292.058	291.051	-0.0663812
1.11551e+07	C11H16O9	291.072	292.079	291.072	0.00832337
2.39032e+07	C15H16O6	291.087	292.095	291.087	-0.108214
1625443	C14H16N2O5	291.099	292.106	291.099	-0.010977
2.38325e+06	C12H20O8	291.108	292.116	291.109	-0.216663
8082747	C16H20O5	291.124	292.131	291.124	-0.0938982
2.48373e+06	C15H20N2O4	291.135	292.142	291.135	0.0666519
1.63253e+06	C13H24O7	291.145	292.152	291.145	-0.0623384
10244927	C17H24O4	291.16	292.167	291.16	-0.0741092
2.31216e+07	C18H28O3	291.197	292.204	291.197	-0.0731475
2914381	C14H15NO6	292.083	293.09	292.083	-0.144437
2918737	C15H19NO5	292.119	293.126	292.119	-0.198054
1.65162e+06	C14H19N3O4	292.13	293.138	292.13	-0.0745462
1.63524e+06	C16H23NO4	292.155	293.163	292.155	-0.0623423
1.14942e+06	C15H23N3O3	292.167	293.174	292.167	-0.119977
9467062	C14H14O7	293.067	294.074	293.067	0.00659831
1890445	C18H14O4	293.082	294.089	293.082	0.0248238
6.85211e+06	C11H18O9	293.088	294.095	293.088	-0.145672
1.1144e+07	C15H18O6	293.103	294.11	293.103	0.0157039
1680827	C14H18N2O5	293.114	294.122	293.114	0.0650109
1484774	C19H18O3	293.118	294.125	293.118	-0.325784
6.6154e+06	C16H22O5	293.139	294.147	293.139	0.00542922
1.47326e+06	C15H22N2O4	293.151	294.158	293.151	0.0710483
9.26688e+06	C17H26O4	293.176	294.183	293.176	0.0407069
2.53677e+07	C18H30O3	293.212	294.219	293.212	0.00188154
1181300	C13H13NO7	294.062	295.069	294.062	0.0481794
888907	C17H13NO4	294.077	295.084	294.077	-0.152579
2.73292e+06	C14H17NO6	294.098	295.106	294.098	-0.0786344
1.75581e+06	C18H17NO3	294.114	295.121	294.114	-0.0109969
1563004	C15H21NO5	294.135	295.142	294.135	-0.137653
981056	C16H25NO4	294.171	295.178	294.171	-0.130256
2.16081e+06	C15H25N3O3	294.182	295.19	294.182	0.35182
2.629e+06	C13H12O8	295.046	296.053	295.046	-0.15879
2.25515e+06	C17H12O5	295.061	296.068	295.061	-0.0504961
9536735	C14H16O7	295.082	296.09	295.082	-0.140268
4.55523e+06	C18H16O4	295.098	296.105	295.098	-0.0431334
2.08483e+06	C11H20O9	295.103	296.111	295.103	-0.132767
7071288	C15H20O6	295.119	296.126	295.119	-0.134246
1557177	C14H20N2O5	295.13	296.137	295.13	0.176096
2217743	C19H20O3	295.134	296.141	295.134	0.00474873
6405009	C16H24O5	295.155	296.162	295.155	-0.0914209
1.59503e+06	C15H24N2O4	295.166	296.174	295.166	0.451178
2457021	C20H24O2	295.17	296.178	295.17	-0.0746694
1.16522e+07	C17H28O4	295.191	296.199	295.191	-0.109714
5.70061e+07	C18H32O3	295.228	296.235	295.228	-0.0905322
1854619	C13H15NO7	296.078	297.085	296.078	0.16542
1960562	C17H15NO4	296.093	297.1	296.093	-0.0982704
1.33097e+06	C14H19NO6	296.114	297.121	296.114	0.0054595
919584	C13H19N3O5	296.125	297.132	296.125	-0.232137
1055328	C18H19NO3	296.129	297.136	296.129	-0.169679
1.19953e+06	C16H10O6	297.04	298.048	297.04	-0.134881
4.25677e+06	C13H14O8	297.062	298.069	297.062	-0.0365108
6.55317e+06	C17H14O5	297.077	298.084	297.077	0.0203878
973485	C16H14N2O4	297.088	298.095	297.088	-0.055084
1.10086e+07	C14H18O7	297.098	298.105	297.098	-0.0674407
7.43655e+06	C18H18O4	297.113	298.12	297.113	-0.0393949
3340210	C15H22O6	297.134	298.142	297.134	-0.0235665
2.02727e+06	C14H22N2O5	297.146	298.153	297.146	0.348735
7477685	C16H26O5	297.171	298.178	297.171	-0.0679052
1.47732e+07	C20H26O2	297.186	298.193	297.186	-0.0187389
2.20333e+07	C17H30O4	297.207	298.214	297.207	-0.0592511
1.32874e+07	C18H34O3	297.243	298.251	297.244	-0.071387
1.93307e+06	C16H13NO5	298.072	299.079	298.072	-0.046967
1583592	C13H17NO7	298.093	299.1	298.093	-0.161245
2.50686e+06	C17H17NO4	298.108	299.116	298.108	-0.187448
893016	C18H21NO3	298.145	299.152	298.145	-0.371685
1.20263e+06	C12H12O9	299.041	300.048	299.041	0.120202
5.37748e+06	C16H12O6	299.056	300.063	299.056	0.0140856
845193	C15H12N2O5	299.067	300.075	299.067	-0.250841
8.28496e+06	C13H16O8	299.077	300.085	299.077	0.00781393
14355916	C17H16O5	299.092	300.1	299.092	-0.0166449
2.19831e+06	C16H16N2O4	299.104	300.111	299.104	0.0156852
2570318	C14H20O7	299.114	300.121	299.114	-0.0698947
8.52765e+06	C18H20O4	299.129	300.136	299.129	-0.0103847
1.72467e+06	C17H20N2O3	299.14	300.147	299.14	-0.195952
4.48482e+06	C15H24O6	299.15	300.157	299.15	0.161253
2.74573e+06	C14H24N2O5	299.161	300.169	299.161	0.842205
17600979	C19H24O3	299.165	300.173	299.165	-0.0151198
1.58196e+07	C16H28O5	299.186	300.194	299.186	-0.00239933
27715372	C20H28O2	299.202	300.209	299.202	0.0244488
1.34425e+07	C17H32O4	299.223	300.23	299.223	-0.0124637
1.04105e+06	C18H36O3	299.259	300.266	299.259	-0.0388444
883480	C12H15NO8	300.072	301.08	300.072	-0.0118882
3.41713e+06	C16H15NO5	300.088	301.095	300.088	0.0746632
2.33712e+06	C17H19NO4	300.124	301.131	300.124	0.0719254
1313630	C16H19N3O3	300.135	301.143	300.135	-0.124322
3.0951e+06	C12H14O9	301.057	302.064	301.057	-0.0106132
1.30686e+07	C16H14O6	301.072	302.079	301.072	-0.00412426
1431568	C15H14N2O5	301.083	302.09	301.083	-0.0349015
3.13444e+06	C13H18O8	301.093	302.1	301.093	-0.099065
23433874	C17H18O5	301.108	302.115	301.108	-0.0012166
3.05474e+06	C16H18N2O4	301.119	302.127	301.119	0.0169958
2.04764e+06	C14H22O7	301.129	302.137	301.129	-0.156053
9675073	C18H22O4	301.145	302.152	301.145	-0.0218078
3.6572e+06	C15H26O6	301.166	302.173	301.166	-0.0737027
8198810	C19H26O3	301.181	302.188	301.181	0.0294156
1.01669e+07	C16H30O5	301.202	302.209	301.202	-0.0654933
1.75491e+06	C20H30O2	301.217	302.225	301.217	0.0293402
1.80189e+06	C17H34O4	301.238	302.246	301.238	-0.0278395
1.99742e+06	C15H13NO6	302.067	303.074	302.067	-0.102186
1.2316e+06	C12H17NO8	302.088	303.095	302.088	-0.086612
5597598	C16H17NO5	302.103	303.111	302.103	-0.139526
2.15338e+06	C17H21NO4	302.14	303.147	302.14	-0.182134
4.36539e+06	C16H21N3O3	302.151	303.158	302.151	-0.15573
4.11596e+06	C15H12O7	303.051	304.058	303.051	0.0200732
5796006	C12H16O9	303.072	304.079	303.072	0.0316421
2.12639e+07	C16H16O6	303.087	304.095	303.087	-0.0217638
2066430	C15H16N2O5	303.099	304.106	303.099	0.0344754
2.31944e+06	C13H20O8	303.108	304.116	303.109	-0.150929
12312064	C17H20O5	303.124	304.131	303.124	-0.0149277
4.08243e+06	C16H20N2O4	303.135	304.142	303.135	0.0801021
4.15744e+06	C14H24O7	303.145	304.152	303.145	-0.0858836
9.73159e+06	C18H24O4	303.16	304.167	303.16	0.0415505
808005	C17H24N2O3	303.172	304.179	303.171	0.371626
1368987	C15H28O6	303.181	304.188	303.181	-0.359788
8.01298e+06	C19H28O3	303.197	304.204	303.197	0.0510073
1330569	C16H32O5	303.218	304.225	303.218	-0.456455
3.08173e+06	C15H15NO6	304.083	305.09	304.083	0.137853
3309151	C16H19NO5	304.119	305.126	304.119	0.0840172
1.20276e+06	C15H19N3O4	304.13	305.137	304.13	-0.592394
2.12434e+06	C17H23NO4	304.155	305.163	304.155	0.0383867
897273	C16H23N3O3	304.166	305.174	304.167	-0.80506
7.36172e+06	C15H14O7	305.067	306.074	305.067	-0.00185898
1.32188e+07	C12H18O9	305.088	306.095	305.088	-0.00800637
1.73237e+07	C16H18O6	305.103	306.11	305.103	0.0379252
2053821	C15H18N2O5	305.114	306.122	305.114	0.0676585
1530174	C13H22O8	305.124	306.131	305.124	-0.422277
6693226	C17H22O5	305.139	306.147	305.139	-0.0114729
2243179	C16H22N2O4	305.151	306.158	305.151	0.100242
6.30394e+06	C14H26O7	305.161	306.168	305.161	-0.144673
1.86204e+07	C18H26O4	305.176	306.183	305.176	0.0387543
4892102	C19H30O3	305.212	306.219	305.212	-0.00965253
3.09361e+06	C15H17NO6	306.098	307.106	306.098	-0.139414
2.25236e+06	C16H21NO5	306.135	307.142	306.135	0.031137
1356573	C15H21N3O4	306.146	307.153	306.146	-0.185361
1.27555e+06	C17H25NO4	306.171	307.178	306.171	-0.161659
1.06374e+06	C18H29NO3	306.207	307.215	306.207	-0.321859
1.17291e+06	C18H12O5	307.061	308.069	307.061	0.372126
1.06098e+06	C11H16O10	307.067	308.074	307.067	-0.361606
1.16537e+07	C15H16O7	307.082	308.09	307.082	0.0242092
2242848	C19H16O4	307.098	308.105	307.098	-0.0385628
3.87818e+06	C12H20O9	307.103	308.111	307.103	-0.160407
7547426	C16H20O6	307.119	308.126	307.119	0.0530201
1.82796e+06	C15H20N2O5	307.13	308.137	307.13	0.207503
1.0229e+06	C20H20O3	307.134	308.141	307.134	-0.0175344
7.00625e+06	C17H24O5	307.155	308.162	307.155	0.0363938
22572926	C18H28O4	307.191	308.199	307.191	0.0505955
2.08499e+06	C19H32O3	307.228	308.235	307.228	0.0797176
1.83453e+06	C14H15NO7	308.078	309.085	308.078	-0.0697722
1223334	C18H15NO4	308.093	309.1	308.093	-0.0203996
2.20488e+06	C15H19NO6	308.114	309.121	308.114	0.0181571
967059	C14H19N3O5	308.125	309.132	308.125	0.0566591
1325526	C16H23NO5	308.15	309.158	308.15	-0.307316
1.21293e+06	C15H23N3O4	308.162	309.169	308.162	0.181433
3.67971e+06	C18H31NO3	308.223	309.23	308.223	-0.101065
6.11673e+06	C14H14O8	309.062	310.069	309.062	-0.000297097
3.76828e+06	C18H14O5	309.077	310.084	309.077	0.0908395
1551872	C11H18O10	309.083	310.09	309.083	0.0300756
8.86208e+06	C15H18O7	309.098	310.105	309.098	0.0373621
1.13809e+06	C14H18N2O6	309.109	310.117	309.109	0.4427
4.02821e+06	C19H18O4	309.113	310.12	309.113	-0.0298394
5.26187e+06	C16H22O6	309.134	310.142	309.134	0.00149762
1.37904e+06	C15H22N2O5	309.146	310.153	309.146	0.0985543
1.5471e+06	C20H22O3	309.15	310.157	309.15	0.121308
5.62403e+06	C17H26O5	309.171	310.178	309.171	0.063005
1.03365e+06	C16H26N2O4	309.182	310.189	309.182	0.0759059
4.86107e+07	C18H30O4	309.207	310.214	309.207	0.00522565
1228996	C17H13NO5	310.072	311.079	310.072	0.19141
1.89296e+06	C14H17NO7	310.093	311.1	310.093	-0.289096
2.21052e+06	C18H17NO4	310.108	311.116	310.108	-0.0375357
1.51967e+06	C14H21N3O5	310.141	311.148	310.141	-0.381996
1.2868e+06	C16H25NO5	310.166	311.173	310.166	-0.0311124
3.04261e+06	C17H12O6	311.056	312.063	311.056	0.0260113
7.08152e+06	C14H16O8	311.077	312.085	311.077	0.0331175
8.19581e+06	C18H16O5	311.092	312.1	311.092	-0.0384637
3.02913e+06	C11H20O10	311.098	312.106	311.098	-0.20745
1.29392e+06	C17H16N2O4	311.104	312.111	311.104	-0.231335
6370017	C15H20O7	311.114	312.121	311.114	-0.0217423
1191010	C14H20N2O6	311.125	312.132	311.125	0.339331
4913549	C19H20O4	311.129	312.136	311.129	-0.128874
3399567	C16H24O6	311.15	312.157	311.15	-0.0730655
6033640	C17H28O5	311.186	312.194	311.186	-0.0225169
8.29845e+07	C18H32O4	311.223	312.23	311.223	-0.0453234
953462	C13H15NO8	312.073	313.08	312.072	0.446248
2.65631e+06	C17H15NO5	312.088	313.095	312.088	0.08838
1.40891e+06	C14H19NO7	312.109	313.116	312.109	-0.211137
2.05983e+06	C18H19NO4	312.124	313.131	312.124	0.0253875
959976	C14H23N3O5	312.156	313.164	312.156	-0.0645976
1103509	C16H27NO5	312.182	313.189	312.182	-0.0669046
945867	C16H10O7	313.035	314.043	313.035	0.350164
1.48955e+06	C13H14O9	313.056	314.064	313.057	-0.0965258
1.16245e+07	C17H14O6	313.072	314.079	313.072	0.0186092
8002960	C14H18O8	313.093	314.1	313.093	-0.0341832
1.34087e+07	C18H18O5	313.108	314.115	313.108	-0.041631
2.09265e+06	C17H18N2O4	313.119	314.127	313.119	0.169121
2.46253e+06	C15H22O7	313.129	314.136	313.129	-0.292098
1.09323e+06	C14H22N2O6	313.141	314.148	313.141	0.529508
1.23481e+07	C19H22O4	313.145	314.152	313.145	-0.0267343
90462616	C20H26O3	313.181	314.188	313.181	-0.00929486
1.1346e+07	C17H30O5	313.202	314.209	313.202	0.00794991
8.51733e+07	C18H34O4	313.238	314.246	313.238	-0.053537
1552869	C16H13NO6	314.067	315.074	314.067	0.0727467
1.48221e+06	C13H17NO8	314.088	315.095	314.088	-0.209972
3.36638e+06	C17H17NO5	314.103	315.111	314.103	0.0485509
1.91401e+06	C18H21NO4	314.14	315.147	314.14	0.1094
994966	C17H21N3O3	314.151	315.158	314.151	-0.872008
3.21909e+06	C16H12O7	315.051	316.058	315.051	0.103443
4.83812e+06	C13H16O9	315.072	316.079	315.072	-0.0505812
1.99249e+07	C17H16O6	315.087	316.095	315.087	0.0505302
1.79705e+06	C16H16N2O5	315.099	316.106	315.099	0.308994
2605887	C14H20O8	315.108	316.116	315.109	-0.266071
1.51401e+07	C18H20O5	315.124	316.131	315.124	-0.0109111
2295233	C17H20N2O4	315.135	316.142	315.135	0.204822
3.00918e+06	C15H24O7	315.145	316.152	315.145	-0.0276167
8.27689e+06	C19H24O4	315.16	316.167	315.16	-0.0252115
5.6959e+06	C16H28O6	315.181	316.189	315.181	0.0940806
4.79122e+07	C20H28O3	315.197	316.204	315.197	0.00919421
5130995	C17H32O5	315.218	316.225	315.218	0.0753435
4357366	C18H36O4	315.254	316.261	315.254	-0.00757658
2.90455e+06	C16H15NO6	316.083	317.09	316.083	-0.0537759
1.09207e+06	C13H19NO8	316.104	317.111	316.104	-0.181745
3.57451e+06	C17H19NO5	316.119	317.126	316.119	0.00481356
1.01869e+06	C16H19N3O4	316.13	317.137	316.13	-0.56654
1.69526e+06	C18H23NO4	316.155	317.163	316.155	-0.155741
2273519	C17H23N3O3	316.167	317.174	316.167	0.0460543
9.0843e+06	C16H14O7	317.067	318.074	317.067	0.0456549
3.30809e+06	C13H18O9	317.088	318.095	317.088	-0.109904
2.00541e+07	C17H18O6	317.103	318.11	317.103	0.054069
2.4185e+06	C16H18N2O5	317.114	318.122	317.114	0.15498
2.17282e+06	C14H22O8	317.124	318.131	317.124	-0.27813
8.67454e+06	C18H22O5	317.139	318.147	317.139	0.03765
2444696	C17H22N2O4	317.151	318.158	317.151	0.130692
7141273	C15H26O7	317.161	318.168	317.161	-0.0499846
9.70742e+06	C19H26O4	317.176	318.183	317.176	-0.0224508
1.34535e+06	C16H30O6	317.197	318.204	317.197	-0.214407
3.07583e+07	C20H30O3	317.212	318.219	317.212	-0.0394859
1.23545e+06	C15H13NO7	318.062	319.069	318.062	0.208724
3.77205e+06	C16H17NO6	318.098	319.106	318.098	-0.0314134
2367766	C17H21NO5	318.135	319.142	318.135	-0.1471
1.24627e+06	C16H21N3O4	318.146	319.153	318.146	-0.218527
1.69675e+06	C18H25NO4	318.171	319.178	318.171	0.113518
1.87103e+06	C15H12O8	319.046	320.053	319.046	-0.0578937
1796879	C12H16O10	319.067	320.074	319.067	-0.0609571
1.23224e+07	C16H16O7	319.082	320.09	319.082	-0.0529563
1866769	C15H16N2O6	319.094	320.101	319.094	-0.0313912
1.11108e+06	C20H16O4	319.098	320.105	319.098	0.201525
2.57977e+06	C13H20O9	319.103	320.111	319.103	-0.0391505
13240211	C17H20O6	319.119	320.126	319.119	-0.0577038
2160191	C16H20N2O5	319.13	320.137	319.13	-0.0298936
2.14078e+06	C14H24O8	319.14	320.147	319.14	-0.13542
7302550	C18H24O5	319.155	320.162	319.155	0.0365621
1731223	C17H24N2O4	319.166	320.174	319.166	-0.0390155
6.50725e+06	C15H28O7	319.176	320.183	319.176	-0.0758187
11166617	C19H28O4	319.191	320.199	319.191	0.0508562
5.61586e+06	C20H32O3	319.228	320.235	319.228	-0.0191659
2.0711e+06	C15H15NO7	320.078	321.085	320.078	-0.167167
2.99705e+06	C16H19NO6	320.114	321.121	320.114	-0.14168
1.83029e+06	C17H23NO5	320.15	321.158	320.15	0.041667
1461098	C16H23N3O4	320.161	321.169	320.162	-0.431287
1.10287e+06	C18H27NO4	320.187	321.194	320.187	-0.251686
3951242	C15H14O8	321.062	322.069	321.062	-0.00559352
1973686	C19H14O5	321.077	322.084	321.077	0.364372
8.09051e+06	C12H18O10	321.083	322.09	321.083	-0.021681
1.06476e+07	C16H18O7	321.098	322.105	321.098	0.0421502
1.34512e+06	C15H18N2O6	321.109	322.117	321.109	0.292687
2.26903e+06	C20H18O4	321.113	322.12	321.113	-0.201984
1219044	C13H22O9	321.119	322.126	321.119	-0.565632
5.27724e+06	C17H22O6	321.134	322.142	321.134	0.0734307
1.73804e+06	C16H22N2O5	321.146	322.153	321.146	-0.148198
7.79492e+06	C18H26O5	321.171	322.178	321.171	0.0280385
1170281	C17H26N2O4	321.182	322.189	321.182	0.188199
8986859	C19H30O4	321.207	322.214	321.207	-0.0316196
2863086	C20H34O3	321.243	322.251	321.244	-0.0630254
2.65494e+06	C15H17NO7	322.093	323.1	322.093	-0.0676178
1207136	C19H17NO4	322.108	323.116	322.108	-0.103329
985654	C12H21NO9	322.114	323.122	322.114	0.270706
1.8706e+06	C16H21NO6	322.13	323.137	322.13	-0.0534419
1.0357e+06	C15H21N3O5	322.141	323.148	322.141	-0.343702
1.40874e+06	C17H25NO5	322.166	323.173	322.166	0.0155002
1.52799e+06	C16H25N3O4	322.177	323.185	322.177	0.0226239
1.05636e+06	C18H29NO4	322.202	323.21	322.202	-0.199599
1.17514e+06	C17H29N3O3	322.213	323.221	322.214	-0.375316
1.51646e+06	C18H12O6	323.056	324.063	323.056	0.0805638
7903791	C15H16O8	323.077	324.085	323.077	0.0846263
5.35762e+06	C19H16O5	323.093	324.1	323.092	0.529115
3.76237e+07	C12H20O10	323.098	324.106	323.098	-0.0516981
7.102e+06	C16H20O7	323.114	324.121	323.114	0.0382708
1206195	C15H20N2O6	323.125	324.132	323.125	0.468965
2.89601e+06	C20H20O4	323.129	324.136	323.129	0.301924
4817888	C17H24O6	323.15	324.157	323.15	-0.0531141
1.29699e+06	C16H24N2O5	323.161	324.169	323.161	0.144015
1.12816e+07	C18H28O5	323.186	324.194	323.186	-0.0112248
5.75272e+06	C19H32O4	323.223	324.23	323.223	-0.0338054
1.23247e+06	C14H15NO8	324.072	325.08	324.072	-0.191332
1669505	C18H15NO5	324.088	325.095	324.088	-0.132386
1947608	C15H19NO7	324.109	325.116	324.109	-0.198759
1.86437e+06	C19H19NO4	324.124	325.131	324.124	-0.151507
1.08491e+06	C16H23NO6	324.145	325.152	324.145	-0.218487
1365191	C15H23N3O5	324.157	325.164	324.156	0.134581
1.00146e+06	C17H27NO5	324.182	325.189	324.182	-0.201001
4.26167e+06	C14H14O9	325.057	326.064	325.057	0.0480745
5.76908e+06	C18H14O6	325.072	326.079	325.072	-0.0241187
7.31532e+06	C15H18O8	325.093	326.1	325.093	0.0562823
8.9638e+06	C19H18O5	325.108	326.115	325.108	0.06045
3196372	C12H22O10	325.114	326.121	325.114	-0.325425
1450239	C18H18N2O4	325.119	326.127	325.119	-0.0827405
5124992	C16H22O7	325.129	326.137	325.129	0.0261607
1109910	C15H22N2O6	325.141	326.148	325.141	0.536058
4125740	C20H22O4	325.145	326.152	325.145	0.122924
3400664	C17H26O6	325.166	326.173	325.166	0.0601222
1.79487e+07	C18H30O5	325.202	326.209	325.202	0.00180424
5.09599e+06	C19H34O4	325.238	326.246	325.238	0.0538455
1.11632e+06	C17H13NO6	326.067	327.074	326.067	0.532023
1434189	C14H17NO8	326.088	327.095	326.088	-0.0188644
2.9419e+06	C18H17NO5	326.103	327.111	326.103	0.0727263
933007	C17H17N3O4	326.114	327.122	326.115	-0.809203
1.03573e+06	C15H21NO7	326.125	327.132	326.125	-0.0287107
1.57853e+06	C19H21NO4	326.14	327.147	326.14	-0.105861
1.29613e+06	C15H25N3O5	326.172	327.179	326.172	-0.481728
2392943	C17H12O7	327.051	328.058	327.051	0.203575
14117062	C14H16O9	327.072	328.079	327.072	0.0152492
1.84653e+07	C18H16O6	327.087	328.095	327.087	-0.0223625
1.61501e+06	C17H16N2O5	327.099	328.106	327.099	-0.0851389
7391433	C15H20O8	327.109	328.116	327.109	0.0118289
1.06249e+07	C19H20O5	327.124	328.131	327.124	0.00835419
1817035	C18H20N2O4	327.135	328.142	327.135	-0.0760532
2589132	C16H24O7	327.145	328.152	327.145	-0.137255
6740856	C20H24O4	327.16	328.167	327.16	0.116768
1661520	C16H28N2O5	327.193	328.2	327.193	0.485193
2.13862e+06	C21H28O3	327.197	328.204	327.197	0.224854
5.82146e+07	C18H32O5	327.218	328.225	327.218	-0.0051302
3.14056e+06	C19H36O4	327.254	328.261	327.254	0.116963
2541249	C17H15NO6	328.083	329.09	328.083	0.160256
1347736	C14H19NO8	328.104	329.111	328.104	-0.00104188
3103513	C18H19NO5	328.119	329.126	328.119	-0.00936683
1069594	C17H19N3O4	328.13	329.138	328.13	-0.0430836
1.41195e+06	C19H23NO4	328.155	329.163	328.155	-0.0993568
778205	C18H23N3O3	328.166	329.174	328.167	-0.597259
6.60516e+06	C17H14O7	329.067	330.074	329.067	-0.00602212
25150480	C14H18O9	329.088	330.095	329.088	-0.0532255
1.94065e+07	C18H18O6	329.103	330.11	329.103	0.0690392
2.13335e+06	C17H18N2O5	329.114	330.122	329.114	0.248372
2692030	C15H22O8	329.124	330.131	329.124	-0.11205
1.19255e+07	C19H22O5	329.139	330.147	329.139	-0.0282636
1.8067e+06	C18H22N2O4	329.151	330.158	329.151	0.0341391
3.78822e+06	C16H26O7	329.161	330.168	329.161	0.0363061
1.88109e+07	C20H26O4	329.176	330.183	329.176	-0.0413493
5878980	C17H30O6	329.197	330.204	329.197	0.0365393
1.5589e+06	C21H30O3	329.212	330.219	329.212	-0.0556434
1.42022e+07	C18H34O5	329.233	330.241	329.233	-0.0498312
907122	C16H13NO7	330.062	331.069	330.062	0.132565
3.71056e+06	C17H17NO6	330.098	331.106	330.098	-0.00221557
2.68289e+06	C18H21NO5	330.135	331.142	330.135	0.0765373
1183118	C17H21N3O4	330.146	331.153	330.146	-0.287338
838330	C15H25NO7	330.156	331.163	330.156	0.14
1600656	C19H25NO4	330.171	331.178	330.171	0.0139593
1537194	C16H12O8	331.046	332.053	331.046	0.152872
1.08284e+06	C13H16O10	331.067	332.074	331.067	-0.446346
1.50322e+07	C17H16O7	331.082	332.09	331.082	0.0431806
2683140	C14H20O9	331.103	332.111	331.103	-0.11846
16812549	C18H20O6	331.119	332.126	331.119	-0.0324632
2438918	C17H20N2O5	331.13	332.137	331.13	0.110859
3293361	C15H24O8	331.14	332.147	331.14	-0.138082
7175176	C19H24O5	331.155	332.162	331.155	0.0358151
1.8575e+06	C18H24N2O4	331.166	332.174	331.166	-0.0960375
6340447	C16H28O7	331.176	332.183	331.176	-0.0189211
18055349	C20H28O4	331.192	332.199	331.191	0.0839098
1.59101e+06	C17H32O6	331.213	332.22	331.213	0.11105
1562680	C21H32O3	331.228	332.235	331.228	0.0844372
8.29356e+06	C18H36O5	331.249	332.256	331.249	0.0552925
2.2417e+06	C16H15NO7	332.078	333.085	332.078	0.0567894
1.14973e+06	C13H19NO9	332.099	333.106	332.099	0.46632
3.61958e+06	C17H19NO6	332.114	333.121	332.114	-0.00241955
950675	C16H19N3O5	332.125	333.132	332.125	-0.606977
1724928	C18H23NO5	332.15	333.158	332.15	0.240043
1.17568e+06	C17H23N3O4	332.161	333.169	332.162	-0.288818
1.52585e+06	C19H27NO4	332.187	333.194	332.187	-0.139406
4.35045e+06	C16H14O8	333.062	334.069	333.062	0.0610327
2.24762e+06	C13H18O10	333.083	334.09	333.083	-0.149937
1.29652e+07	C17H18O7	333.098	334.105	333.098	-0.0336199
1.96257e+06	C16H18N2O6	333.109	334.117	333.109	0.0726389
1.15135e+06	C21H18O4	333.113	334.121	333.113	0.335889
3.81917e+06	C14H22O9	333.119	334.126	333.119	-0.0628933
9.44195e+06	C18H22O6	333.134	334.142	333.134	0.0345533
2.12129e+06	C17H22N2O5	333.146	334.153	333.146	0.0776535
3.80432e+06	C15H26O8	333.155	334.163	333.155	-0.0363176
6.64592e+06	C19H26O5	333.171	334.178	333.171	0.0395717
4743249	C16H30O7	333.192	334.199	333.192	-0.104003
22416040	C20H30O4	333.207	334.214	333.207	0.0221484
3.08999e+06	C16H17NO7	334.093	335.101	334.093	0.161275
2.31909e+06	C17H21NO6	334.13	335.137	334.13	0.0716769
1.56013e+06	C18H25NO5	334.166	335.173	334.166	0.0235695
1221853	C17H25N3O4	334.177	335.185	334.177	0.0993551
6.52968e+06	C16H16O8	335.077	336.085	335.077	-0.00917417
2668089	C20H16O5	335.093	336.1	335.092	0.109422
4235663	C13H20O10	335.098	336.106	335.098	-0.088261
8.18583e+06	C17H20O7	335.114	336.121	335.114	-0.016378
1547793	C16H20N2O6	335.125	336.132	335.125	0.235019
1962001	C21H20O4	335.129	336.136	335.129	-0.0825409
1062012	C14H24O9	335.134	336.142	335.135	-0.892441
5263848	C18H24O6	335.15	336.157	335.15	-7.94294e-05
1.43784e+06	C17H24N2O5	335.161	336.169	335.161	0.0320545
1.27179e+06	C15H28O8	335.171	336.178	335.171	-0.416768
8.17269e+06	C19H28O5	335.186	336.194	335.186	0.0751102
11254595	C20H32O4	335.223	336.23	335.223	0.0322098
1.21174e+06	C15H15NO8	336.072	337.08	336.072	-0.194635
981914	C19H15NO5	336.088	337.095	336.088	-0.0395954
2.71339e+06	C16H19NO7	336.109	337.116	336.109	0.12539
1.08487e+06	C20H19NO4	336.124	337.131	336.124	0.0202618
1.20274e+06	C19H19N3O3	336.135	337.143	336.135	0.260819
1.48208e+06	C17H23NO6	336.145	337.152	336.145	-0.116715
1.22988e+06	C16H23N3O5	336.156	337.164	336.156	-0.0950529
1.46689e+06	C18H27NO5	336.182	337.189	336.182	-0.295302
1.28355e+06	C17H27N3O4	336.193	337.2	336.193	-0.288464
2.16917e+06	C15H14O9	337.056	338.064	337.057	-0.0897286
2.92091e+06	C19H14O6	337.072	338.079	337.072	0.155958
2.15953e+06	C12H18O11	337.078	338.085	337.078	-0.222476
8474749	C16H18O8	337.093	338.1	337.093	-0.0315164
5.0621e+06	C20H18O5	337.108	338.115	337.108	0.104711
2.56985e+06	C13H22O10	337.114	338.121	337.114	0.0131981
4.82761e+06	C17H22O7	337.129	338.137	337.129	0.123685
1.11057e+06	C16H22N2O6	337.141	338.148	337.141	0.498672
2078977	C21H22O4	337.145	338.152	337.145	0.0886661
5174915	C18H26O6	337.166	338.173	337.166	0.144899
1.02338e+06	C17H26N2O5	337.177	338.184	337.177	0.507425
6651184	C19H30O5	337.202	338.209	337.202	0.0652826
4.15561e+06	C20H34O4	337.238	338.246	337.238	0.0637332
1950793	C15H17NO8	338.088	339.095	338.088	0.167269
1.9569e+06	C19H17NO5	338.103	339.111	338.103	-0.245996
1741388	C16H21NO7	338.125	339.132	338.125	0.0675207
1.26374e+06	C20H21NO4	338.14	339.147	338.14	-0.244264
1017380	C17H25NO6	338.161	339.168	338.161	0.00229014
1236389	C16H25N3O5	338.172	339.179	338.172	0.123177
1885948	C18H29NO5	338.197	339.205	338.197	0.115137
1402429	C18H12O7	339.051	340.058	339.051	0.238122
5.51042e+06	C15H16O9	339.072	340.079	339.072	-0.0370691
8.08817e+06	C19H16O6	339.087	340.095	339.087	0.036618
2.86611e+06	C12H20O11	339.093	340.101	339.093	-0.0622997
6.31341e+06	C16H20O8	339.109	340.116	339.109	0.0566626
7225795	C20H20O5	339.124	340.131	339.124	0.00920789
1175790	C19H20N2O4	339.135	340.142	339.135	0.178556
4.68047e+06	C17H24O7	339.145	340.152	339.145	-0.0239594
2.39789e+06	C21H24O4	339.16	340.168	339.16	0.12732
4.85575e+06	C18H28O6	339.181	340.189	339.181	0.0121358
9.1516e+06	C19H32O5	339.218	340.225	339.218	0.0420509
3.25789e+06	C20H36O4	339.254	340.261	339.254	0.0334597
1.82196e+06	C18H15NO6	340.083	341.09	340.083	-0.000206831
1.49906e+06	C15H19NO8	340.104	341.111	340.104	-0.0142249
2.85825e+06	C19H19NO5	340.119	341.126	340.119	-0.0462944
868965	C16H23NO7	340.14	341.148	340.14	0.539432
1.37926e+06	C20H23NO4	340.156	341.163	340.155	0.448425
1.43272e+06	C16H27N3O5	340.188	341.195	340.188	0.303951
2.11842e+06	C18H31NO5	340.213	341.22	340.213	-0.11376
4972289	C18H14O7	341.067	342.074	341.067	-0.0303944
4.98304e+06	C15H18O9	341.088	342.095	341.088	-0.0516782
1.49851e+07	C19H18O6	341.103	342.11	341.103	0.031806
2978820	C12H22O11	341.109	342.116	341.109	-0.0738362
1.97415e+06	C18H18N2O5	341.114	342.122	341.114	0.0215818
4.77022e+06	C16H22O8	341.124	342.131	341.124	0.0017521
8243633	C20H22O5	341.139	342.147	341.139	0.0124492
1405831	C19H22N2O4	341.151	342.158	341.151	0.0904901
2486280	C17H26O7	341.161	342.168	341.161	-0.0646532
3.05477e+06	C21H26O4	341.176	342.183	341.176	0.269557
7344224	C18H30O6	341.197	342.204	341.197	0.268132
1650529	C17H30N2O5	341.208	342.216	341.208	0.791192
1.67256e+07	C19H34O5	341.233	342.241	341.233	0.0310727
2228667	C20H38O4	341.27	342.277	341.27	0.127419
3074127	C18H17NO6	342.098	343.106	342.098	0.0709899
862224	C15H21NO8	342.119	343.127	342.119	-0.121893
2.37755e+06	C19H21NO5	342.135	343.142	342.135	0.10997
1073279	C20H25NO4	342.171	343.178	342.171	-0.335646
1.33767e+06	C17H12O8	343.046	344.053	343.046	0.40038
1528515	C14H16O10	343.067	344.074	343.067	-0.517416
1.15709e+07	C18H16O7	343.082	344.09	343.082	0.0689659
7987611	C15H20O9	343.103	344.111	343.103	0.0303644
1.48505e+07	C19H20O6	343.119	344.126	343.119	-0.00142751
2.03864e+06	C18H20N2O5	343.13	344.137	343.13	0.201987
1.03486e+07	C16H24O8	343.14	344.147	343.14	-0.000793175
1.37135e+07	C20H24O5	343.155	344.162	343.155	0.0406408
1378208	C19H24N2O4	343.166	344.174	343.166	-0.209227
3.44831e+06	C17H28O7	343.176	344.183	343.176	-0.0801743
3.55592e+06	C21H28O4	343.192	344.199	343.191	0.0911256
11789731	C18H32O6	343.213	344.22	343.213	-0.0163162
2207142	C19H36O5	343.249	344.256	343.249	-0.0181204
2.0126e+06	C17H15NO7	344.078	345.085	344.078	-0.0454777
1003409	C14H19NO9	344.099	345.106	344.099	0.585108
3.63296e+06	C18H19NO6	344.114	345.121	344.114	0.0781888
2.10643e+06	C19H23NO5	344.15	345.158	344.15	-0.0021355
1251138	C20H27NO4	344.187	345.194	344.187	0.213043
3.46944e+06	C17H14O8	345.062	346.069	345.062	0.0366393
3.26763e+06	C14H18O10	345.083	346.09	345.083	-0.0921783
1.77748e+07	C18H18O7	345.098	346.105	345.098	0.0553532
2.07037e+06	C17H18N2O6	345.109	346.117	345.109	0.265692
1.85277e+06	C15H22O9	345.119	346.126	345.119	-0.10841
1.15718e+07	C19H22O6	345.134	346.142	345.134	0.00588296
2.35329e+06	C18H22N2O5	345.146	346.153	345.146	0.166223
2.87101e+06	C16H26O8	345.155	346.163	345.155	-0.0359524
7.91336e+06	C20H26O5	345.171	346.178	345.171	-0.0395327
5260857	C17H30O7	345.192	346.199	345.192	-0.0605636
3.31116e+06	C21H30O4	345.207	346.214	345.207	-0.000886924
4448657	C18H34O6	345.228	346.236	345.228	-0.0531106
3.00488e+06	C17H17NO7	346.093	347.101	346.093	0.00931689
799828	C14H21NO9	346.115	347.122	346.114	0.883125
2.81946e+06	C18H21NO6	346.13	347.137	346.13	0.0380605
1519533	C19H25NO5	346.166	347.173	346.166	-0.00550014
1.21067e+06	C20H29NO4	346.202	347.21	346.202	0.145931
7952071	C17H16O8	347.077	348.085	347.077	-0.0034264
1.15126e+06	C21H16O5	347.093	348.1	347.092	0.234896
3378718	C14H20O10	347.098	348.106	347.098	0.045462
1.28488e+07	C18H20O7	347.114	348.121	347.114	0.0341422
2041376	C17H20N2O6	347.125	348.132	347.125	0.240104
1.81622e+06	C15H24O9	347.135	348.142	347.135	-0.287802
6.00016e+06	C19H24O6	347.15	348.157	347.15	-0.0480704
2.19605e+06	C18H24N2O5	347.161	348.169	347.161	-0.0167552
4747129	C16H28O8	347.171	348.178	347.171	-0.171515
9701071	C20H28O5	347.186	348.194	347.186	0.0589965
2.54476e+06	C17H32O7	347.207	348.215	347.208	-0.146
3034663	C21H32O4	347.223	348.23	347.223	-0.0777632
1.39774e+06	C16H15NO8	348.073	349.08	348.072	0.458299
3.18398e+06	C17H19NO7	348.109	349.116	348.109	-0.0264626
1.91294e+06	C18H23NO6	348.145	349.153	348.145	-0.0147793
1.47058e+06	C19H27NO5	348.182	349.189	348.182	-0.0586557
2160775	C16H14O9	349.056	350.064	349.057	-0.293499
1.38702e+06	C20H14O6	349.072	350.079	349.072	0.0528927
1.44863e+06	C13H18O11	349.077	350.085	349.078	-0.421969
8069642	C17H18O8	349.093	350.1	349.093	-0.0835906
1.20513e+06	C16H18N2O7	349.104	350.112	349.104	0.871257
2.79212e+06	C21H18O5	349.108	350.115	349.108	-0.117404
2.06414e+06	C14H22O10	349.114	350.121	349.114	-0.15865
5852514	C18H22O7	349.129	350.137	349.129	0.0945722
1.58913e+06	C17H22N2O6	349.141	350.148	349.141	0.463277
1.35272e+06	C22H22O4	349.145	350.152	349.145	0.159854
5.297e+06	C19H26O6	349.166	350.173	349.166	-0.000309841
1022139	C18H26N2O5	349.177	350.184	349.177	0.342088
1.12444e+07	C20H30O5	349.202	350.209	349.202	0.0227572
2.24471e+06	C21H34O4	349.238	350.246	349.238	0.10749
2094805	C16H17NO8	350.088	351.095	350.088	0.19371
1.30219e+06	C20H17NO5	350.103	351.111	350.103	-0.000652818
2.22844e+06	C17H21NO7	350.125	351.132	350.125	0.0683192
926489	C21H21NO4	350.14	351.147	350.14	0.0103919
1.35915e+06	C20H21N3O3	350.151	351.158	350.151	0.262991
1.34968e+06	C18H25NO6	350.161	351.168	350.161	0.175891
1.14518e+06	C17H25N3O5	350.172	351.179	350.172	0.112392
995272	C19H29NO5	350.197	351.205	350.197	0.339248
4.18994e+06	C16H16O9	351.072	352.079	351.072	-0.155976
4.05597e+06	C20H16O6	351.087	352.095	351.087	0.0665849
4570529	C13H20O11	351.093	352.1	351.093	-0.189995
6634317	C17H20O8	351.109	352.116	351.109	0.0774247
4.56703e+06	C21H20O5	351.124	352.131	351.124	0.055725
1.02207e+06	C20H20N2O4	351.135	352.142	351.135	0.0844117
3750394	C18H24O7	351.145	352.152	351.145	0.0935413
1.04362e+06	C17H24N2O6	351.156	352.164	351.156	0.660327
1487163	C22H24O4	351.16	352.167	351.16	-0.340177
4.98244e+06	C19H28O6	351.181	352.189	351.181	-0.00562459
6.86626e+06	C20H32O5	351.218	352.225	351.218	0.03321
1.22473e+06	C21H36O4	351.254	352.261	351.254	-0.212127
1.30255e+06	C19H15NO6	352.083	353.09	352.083	0.0229972
2.20602e+06	C16H19NO8	352.104	353.111	352.104	0.0479689
2.11979e+06	C20H19NO5	352.119	353.126	352.119	0.0305793
1.36975e+06	C17H23NO7	352.14	353.147	352.14	-0.0715943
953009	C21H23NO4	352.156	353.163	352.155	0.518958
1062707	C18H27NO6	352.177	353.184	352.177	0.123717
1.17507e+06	C17H27N3O5	352.188	353.195	352.188	0.154864
988640	C15H14O10	353.052	354.059	353.051	0.317273
2906422	C19H14O7	353.067	354.074	353.067	-0.118355
5.97808e+06	C16H18O9	353.088	354.095	353.088	0.0073759
8976185	C20H18O6	353.103	354.11	353.103	0.0196882
2340623	C13H22O11	353.109	354.116	353.109	-0.444967
1.35579e+06	C19H18N2O5	353.114	354.122	353.114	-0.172048
[truncated: 1,418 more rows]
